# Supplementary material for: Alzheimer’s Disease polygenic risk, the plasma proteome, and dementia incidence among UK older adults
Source: GeroScience. 2024 Nov 26;47(2):2507–23. doi: 10.1007/s11357-024-01413-8 (PMC11978584; doi:10.1007/s11357-024-01413-8)
Supplement: Supplementary file 5 — Supplementary file5 Appendix V – Supplementary datasheet 1 (XLSX 76.7 KB ) [file 11357_2024_1413_MOESM5_ESM.xlsx]

## Sheet: DATASHEET 1 CONTENT
FOUR WAY DECOMPOSITION MODEL FINDINGS FOR TOP 86 PLASMA PROTEINS AND PCA COMPONENTS OF CONSISTENT MEDIATORS FOR AD PRS VS. DEMENTIA
NO_MEDIATION: NO SIGNIFICANT PURE INDIRECT EFFECT AMONG THE 86 TOP PLASMA PROTEINS FOR AD PRS (IGAP 2019) VS. DEMENTIA
INCONSISTENT_MEDIATION: INCONSISTENT MEDIATION (PIE P<0.05, PIE and TE have different signs) AMONG TOP 86 PLASMA PROTEINS, FOR AD PRS (IGAP 2019) vs. DEMENTIA
CONSISTENT_MEDIATION: CONSISTENT MEDIATION (PIE P<0.05, PIE and TE have same signs) AMONG TOP 86 PLASMA PROTEINS, FOR AD PRS (IGAP 2019) vs. DEMENTIA
CONSISTENT_MED_PCA: CONSISTENT MEDIATION AMONG PCA COMPONENTS, FOR AD PRS (IGAP 2019) vs. AD
CONSISTENT_MEDIATION_NEWPRS: CONSISTENT MEDIATION (PIE P<0.05, PIE and TE have same signs) AMONG TOP 86 PLASMA PROTEINS, FOR new AD PRS (2022) vs. DEMENTIA
CONSISTENT_MED_PCA: CONSISTENT MEDIATION AMONG PCA COMPONENTS, FOR new AD PRS (2022) vs. DEMENTIA

## Sheet: NO_MEDIATION
FOURWAYDECOMP	Beta	SE	z	P	LCL	UCL	PROTEIN
te	0.803898	0.043438	18.51	<0.001	0.718761	0.889035	PLA2G7
cde	0.817381	0.0437286	18.69	<0.001	0.731674	0.903087	PLA2G7
intref	0.0083596	0.0042735	1.96	0.05	-1.62e-05	0.0167354	PLA2G7
intmed	-0.0147647	0.004241	-3.48	<0.001	-0.023077	-0.0064525	PLA2G7
pie	-0.0070774	0.0040577	-1.74	0.081	-0.0150304	0.0008756	PLA2G7
te	0.771877	0.0426464	18.1	<0.001	0.688291	0.855462	CREG1
cde	0.77209	0.0428684	18.01	<0.001	0.688069	0.85611	CREG1
intref	-0.0004146	0.0009483	-0.44	0.662	-0.0022732	0.0014441	CREG1
intmed	0.0016255	0.0021619	0.75	0.452	-0.0026118	0.0058627	CREG1
pie	-0.0014238	0.0019963	-0.71	0.476	-0.0053364	0.0024889	CREG1
te	0.78181	0.0428706	18.24	<0.001	0.697785	0.865835	PDGFC
cde	0.77168	0.0431679	17.88	<0.001	0.687072	0.856288	PDGFC
intref	0.0033497	0.003065	1.09	0.274	-0.0026577	0.0093571	PDGFC
intmed	0.0043068	0.0021041	2.05	0.041	0.0001829	0.0084307	PDGFC
pie	0.0024736	0.0019487	1.27	0.204	-0.0013458	0.006293	PDGFC
te	0.793737	0.0429176	18.49	<0.001	0.70962	0.877854	RP2
cde	0.796086	0.0429662	18.53	<0.001	0.711874	0.880298	RP2
intref	0.0012304	0.003315	0.37	0.711	-0.005267	0.0077277	RP2
intmed	-0.005219	0.0020062	-2.6	0.009	-0.009151	-0.001287	RP2
pie	0.0016392	0.0017797	0.92	0.357	-0.0018488	0.0051273	RP2
te	0.765854	0.0425642	17.99	<0.001	0.68243	0.849278	IL32
cde	0.758086	0.0429912	17.63	<0.001	0.673825	0.842347	IL32
intref	0.0027008	0.0033395	0.81	0.419	-0.0038445	0.0092462	IL32
intmed	0.005377	0.0018368	2.93	0.003	0.001777	0.008977	IL32
pie	-0.0003103	0.0017441	-0.18	0.859	-0.0037286	0.003108	IL32
te	0.794873	0.0428775	18.54	<0.001	0.710834	0.878911	NAAA
cde	0.796185	0.0429228	18.55	<0.001	0.712058	0.880312	NAAA
intref	0.0007907	0.001471	0.54	0.591	-0.0020924	0.0036739	NAAA
intmed	-0.0018736	0.0015892	-1.18	0.238	-0.0049883	0.0012412	NAAA
pie	-0.0002294	0.0015136	-0.15	0.88	-0.003196	0.0027373	NAAA
te	0.786104	0.0424183	18.53	<0.001	0.702966	0.869243	CD99L2
cde	0.7884	0.0424596	18.57	<0.001	0.70518	0.871619	CD99L2
intref	-0.0003541	0.0010988	-0.32	0.747	-0.0025077	0.0017995	CD99L2
intmed	-0.0001204	0.0014175	-0.08	0.932	-0.0028986	0.0026578	CD99L2
pie	-0.001821	0.0014662	-1.24	0.214	-0.0046948	0.0010527	CD99L2
te	0.783111	0.042424	18.46	<0.001	0.699962	0.866261	GLB1
cde	0.77588	0.0427531	18.15	<0.001	0.692086	0.859675	GLB1
intref	0.0027299	0.0041657	0.66	0.512	-0.0054347	0.0108945	GLB1
intmed	0.0055059	0.0017074	3.22	0.001	0.0021595	0.0088524	GLB1
pie	-0.0010047	0.0014588	-0.69	0.491	-0.0038639	0.0018545	GLB1
te	0.777044	0.0424098	18.32	<0.001	0.693923	0.860166	CES1
cde	0.765439	0.0428088	17.88	<0.001	0.681535	0.849342	CES1
intref	0.0056107	0.0041867	1.34	0.18	-0.0025951	0.0138166	CES1
intmed	0.005257	0.0017044	3.08	0.002	0.0019165	0.0085976	CES1
pie	0.0007378	0.001459	0.51	0.613	-0.0021217	0.0035973	CES1
te	0.790868	0.0426654	18.54	<0.001	0.707246	0.874491	CDHR2
cde	0.785103	0.0427447	18.37	<0.001	0.701326	0.868882	CDHR2
intref	0.0020754	0.002566	0.81	0.419	-0.0029538	0.0071047	CDHR2
intmed	0.0032846	0.0014724	2.23	0.026	0.0003987	0.0061705	CDHR2
pie	0.0004047	0.001481	0.27	0.785	-0.002498	0.0033074	CDHR2
te	0.798687	0.0433014	18.44	<0.001	0.713818	0.883557	HMOX2
cde	0.799347	0.043343	18.44	<0.001	0.714396	0.884298	HMOX2
intref	0.000102	0.0011853	0.09	0.931	-0.0022212	0.0024252	HMOX2
intmed	-0.0012861	0.001342	-0.96	0.338	-0.0039164	0.0013443	HMOX2
pie	0.0005243	0.0013213	0.4	0.692	-0.0020654	0.003114	HMOX2
te	0.781373	0.0423702	18.44	<0.001	0.698329	0.864417	SMDP13A
cde	0.782528	0.0424165	18.45	<0.001	0.699393	0.865663	SMDP13A
intref	-0.0003296	0.000774	-0.43	0.67	-0.0018466	0.0011874	SMDP13A
intmed	0.0002479	0.001244	0.2	0.842	-0.0021904	0.0026861	SMDP13A
pie	-0.0010731	0.0012554	-0.85	0.393	-0.0035336	0.0013874	SMDP13A
te	0.758145	0.0418115	18.13	<0.001	0.676196	0.840094	GUSB
cde	0.755589	0.0421918	17.91	<0.001	0.672894	0.838283	GUSB
intref	-0.0001552	0.0041551	-0.04	0.97	-0.008299	0.0079886	GUSB
intmed	0.0046678	0.0014314	3.26	0.001	0.0018623	0.0074732	GUSB
pie	-0.0019567	0.0011949	-1.64	0.102	-0.0042987	0.0003854	GUSB
te	0.780683	0.0424335	18.4	<0.001	0.697515	0.863851	ANGPTL3
cde	0.781349	0.0424034	18.43	<0.001	0.69824	0.864458	ANGPTL3
intref	-0.0017527	0.0015897	-1.1	0.27	-0.0048684	0.001363	ANGPTL3
intmed	-0.0010925	0.0011242	-0.97	0.331	-0.0032959	0.001111	ANGPTL3
pie	0.002179	0.0011991	1.82	0.069	-0.0001712	0.0045291	ANGPTL3
te	0.782102	0.0420834	18.58	<0.001	0.69962	0.864584	VWA1
cde	0.778149	0.0421811	18.45	<0.001	0.695475	0.860822	VWA1
intref	0.0014384	0.0022237	0.65	0.518	-0.0029199	0.0057967	VWA1
intmed	0.0023909	0.0013064	1.83	0.067	-0.0001697	0.0049514	VWA1
pie	0.000124	0.0012074	0.1	0.918	-0.0022424	0.0024904	VWA1
te	0.776647	0.0425615	18.25	<0.001	0.693228	0.860066	CTSF
cde	0.777867	0.0423532	18.37	<0.001	0.694856	0.860878	CTSF
intref	-0.0023223	0.0019576	-1.19	0.235	-0.0061591	0.0015144	CTSF
intmed	-0.001357	0.0011254	-1.21	0.228	-0.0035628	0.0008487	CTSF
pie	0.00246	0.0012566	1.96	0.05	-2.99e-06	0.0049229	CTSF
te	0.784598	0.0424942	18.46	<0.001	0.701311	0.867885	HSD11B1
cde	0.782602	0.0426004	18.37	<0.001	0.699107	0.866098	HSD11B1
intref	0.0004812	0.0013577	0.35	0.723	-0.0021798	0.0031423	HSD11B1
intmed	0.0014896	0.0012996	1.15	0.252	-0.0010576	0.0040367	HSD11B1
pie	2.45e-05	0.001207	0.02	0.984	-0.0023412	0.0023901	HSD11B1
te	0.775849	0.0420777	18.44	<0.001	0.693378	0.85832	PRCP
cde	0.769876	0.0422323	18.23	<0.001	0.687103	0.85265	PRCP
intref	0.0025794	0.0044177	0.58	0.559	-0.0060791	0.0112378	PRCP
intmed	0.0044526	0.0013881	3.21	0.001	0.0017319	0.0071733	PRCP
pie	-0.0010595	0.0010615	-1	0.318	-0.00314	0.0010211	PRCP
te	0.789822	0.0430775	18.33	<0.001	0.705392	0.874253	C19ORF12
cde	0.789552	0.0432253	18.27	<0.001	0.704832	0.874273	C19ORF12
intref	-0.0006902	0.0022086	-0.31	0.755	-0.005019	0.0036387	C19ORF12
intmed	0.0022073	0.0013579	1.63	0.104	-0.0004541	0.0048687	C19ORF12
pie	-0.0012471	0.0010674	-1.17	0.243	-0.0033391	0.0008449	C19ORF12
te	0.788687	0.0425823	18.52	<0.001	0.705227	0.872147	HLADRA
cde	0.791956	0.0426545	18.57	<0.001	0.708354	0.875557	HLADRA
intref	-0.0018502	0.0016786	-1.1	0.27	-0.0051401	0.0014397	HLADRA
intmed	0.0006681	0.0010966	0.61	0.542	-0.0014812	0.0028175	HLADRA
pie	-0.0020864	0.0010901	-1.91	0.056	-0.0042229	5.01e-05	HLADRA
te	0.780852	0.0422262	18.49	<0.001	0.69809	0.863614	IGFSF3
cde	0.782459	0.0423454	18.48	<0.001	0.699463	0.865454	IGFSF3
intref	-0.0020492	0.0024848	-0.82	0.41	-0.0069192	0.0028209	IGFSF3
intmed	0.002287	0.0012922	1.77	0.077	-0.0002456	0.0048196	IGFSF3
pie	-0.0018444	0.0010347	-1.78	0.075	-0.0038723	0.0001835	IGFSF3
te	0.756041	0.0424538	17.81	<0.001	0.672833	0.839249	KITLG
cde	0.753716	0.0426449	17.67	<0.001	0.670133	0.837298	KITLG
intref	0.0006154	0.0025365	0.24	0.808	-0.004356	0.0055867	KITLG
intmed	0.0023538	0.0011517	2.04	0.041	9.66e-05	0.004611	KITLG
pie	-0.0006441	0.0010307	-0.62	0.532	-0.0026642	0.0013761	KITLG
te	0.785453	0.0422683	18.58	<0.001	0.702609	0.868297	ARSA
cde	0.780177	0.0424269	18.39	<0.001	0.697022	0.863332	ARSA
intref	0.002475	0.0033194	0.75	0.456	-0.0040309	0.0089809	ARSA
intmed	0.0030996	0.0011891	2.61	0.009	0.000769	0.0054303	ARSA
pie	-0.0002987	0.0009828	-0.3	0.761	-0.0022249	0.0016275	ARSA
te	0.772483	0.0423195	18.25	<0.001	0.689539	0.855428	TNFSF10
cde	0.756334	0.0426694	17.73	<0.001	0.672703	0.839964	TNFSF10
intref	0.0103145	0.0048949	2.11	0.035	0.0007207	0.0199083	TNFSF10
intmed	0.0038254	0.0011964	3.2	0.001	0.0014806	0.0061702	TNFSF10
pie	0.0020098	0.0010299	1.95	0.051	-8.75e-06	0.0040283	TNFSF10
te	0.780773	0.0430657	18.13	<0.001	0.696366	0.86518	ENPP
cde	0.782097	0.0430936	18.15	<0.001	0.697635	0.866559	ENPP
intref	-0.0001447	0.0010372	-0.14	0.889	-0.0021775	0.0018881	ENPP
intmed	-0.0001737	0.0010272	-0.17	0.866	-0.002187	0.0018396	ENPP
pie	-0.0010055	0.0010177	-0.99	0.323	-0.0030001	0.000989	ENPP
te	0.78211	0.042823	18.26	<0.001	0.698178	0.866041	GSTA3
cde	0.769471	0.0430001	17.89	<0.001	0.685192	0.85375	GSTA3
intref	0.0078458	0.0046626	1.68	0.092	-0.0012928	0.0169843	GSTA3
intmed	0.0032938	0.0012031	2.74	0.006	0.0009358	0.0056519	GSTA3
pie	0.0014992	0.0010061	1.49	0.136	-0.0004728	0.0034711	GSTA3
te	0.787523	0.0429129	18.35	<0.001	0.703415	0.87163	AGR3
cde	0.787844	0.0429405	18.35	<0.001	0.703682	0.872006	AGR3
intref	-0.0010948	0.0012811	-0.85	0.393	-0.0036056	0.001416	AGR3
intmed	-0.0005513	0.0009042	-0.61	0.542	-0.0023235	0.0012209	AGR3
pie	0.001325	0.0009069	1.46	0.144	-0.0004524	0.0031024	AGR3
te	0.78604	0.0421808	18.64	<0.001	0.703367	0.868713	FCRL5
cde	0.777911	0.0423061	18.39	<0.001	0.694993	0.86083	FCRL5
intref	0.0048234	0.0037585	1.28	0.199	-0.0025431	0.01219	FCRL5
intmed	0.0030368	0.0010464	2.9	0.004	0.0009858	0.0050877	FCRL5
pie	0.0002686	0.0008508	0.32	0.752	-0.001399	0.0019362	FCRL5
te	0.783572	0.0422924	18.53	<0.001	0.700681	0.866464	AGRP
cde	0.783508	0.0423037	18.52	<0.001	0.700594	0.866422	AGRP
intref	-0.0008046	0.0011466	-0.7	0.483	-0.0030518	0.0014427	AGRP
intmed	-0.0003134	0.0008652	-0.36	0.717	-0.0020091	0.0013824	AGRP
pie	0.0011821	0.0009072	1.3	0.193	-0.000596	0.0029602	AGRP
te	0.76733	0.0423438	18.12	<0.001	0.684338	0.850323	GSTA1
cde	0.757511	0.0425193	17.82	<0.001	0.674175	0.840847	GSTA1
intref	0.0060864	0.0041409	1.47	0.142	-0.0020297	0.0142024	GSTA1
intmed	0.0028619	0.0011096	2.58	0.01	0.0006871	0.0050367	GSTA1
pie	0.000871	0.0008944	0.97	0.33	-0.0008821	0.002624	GSTA1
te	0.791385	0.0427664	18.5	<0.001	0.707564	0.875205	IFNGR2
cde	0.790602	0.0428144	18.47	<0.001	0.706688	0.874517	IFNGR2
intref	0.0001471	0.0009571	0.15	0.878	-0.0017286	0.0020229	IFNGR2
intmed	0.000751	0.0008746	0.86	0.39	-0.0009632	0.0024652	IFNGR2
pie	-0.0001161	0.0008324	-0.14	0.889	-0.0017477	0.0015154	IFNGR2
te	0.775872	0.0421296	18.42	<0.001	0.6933	0.858445	HAO1
cde	0.773771	0.0422233	18.33	<0.001	0.691014	0.856527	HAO1
intref	0.0006769	0.0026596	0.25	0.799	-0.0045359	0.0058897	HAO1
intmed	0.0019734	0.0009562	2.06	0.039	9.93e-05	0.0038476	HAO1
pie	-0.0005489	0.0008291	-0.66	0.508	-0.0021739	0.0010761	HAO1
te	0.782627	0.0427633	18.3	<0.001	0.698812	0.866441	ADH4
cde	0.773499	0.0429119	18.03	<0.001	0.689393	0.857605	ADH4
intref	0.0057402	0.0043262	1.33	0.185	-0.0027391	0.0142194	ADH4
intmed	0.0031298	0.0011062	2.83	0.005	0.0009617	0.0052979	ADH4
pie	0.0002574	0.00085	0.3	0.762	-0.0014085	0.0019234	ADH4
te	0.779567	0.0423772	18.4	<0.001	0.696509	0.862625	DCTN2
cde	0.780291	0.0423599	18.42	<0.001	0.697267	0.863315	DCTN2
intref	6.52e-05	0.0019438	0.03	0.973	-0.0037447	0.0038751	DCTN2
intmed	-0.0014023	0.0008869	-1.58	0.114	-0.0031406	0.000336	DCTN2
pie	0.0006135	0.0008251	0.74	0.457	-0.0010037	0.0022308	DCTN2
te	0.772875	0.0425291	18.17	<0.001	0.689519	0.85623	LEP
cde	0.773602	0.0424562	18.22	<0.001	0.690389	0.856815	LEP
intref	0.0011475	0.0017056	0.67	0.501	-0.0021954	0.0044903	LEP
intmed	-0.0009286	0.0007816	-1.19	0.235	-0.0024605	0.0006034	LEP
pie	-0.0009463	0.0008084	-1.17	0.242	-0.0025308	0.0006381	LEP
te	0.784523	0.0426095	18.41	<0.001	0.70101	0.868036	CXL10
cde	0.784715	0.0426333	18.41	<0.001	0.701155	0.868274	CXL10
intref	3.9e-05	0.0003029	0.13	0.898	-0.0005547	0.0006327	CXL10
intmed	-0.0001714	0.0007725	-0.22	0.824	-0.0016855	0.0013428	CXL10
pie	-5.94e-05	0.0007839	-0.08	0.94	-0.0015957	0.001477	CXL10
te	0.787865	0.0423995	18.58	<0.001	0.704764	0.870967	NOMO1
cde	0.781177	0.0424009	18.42	<0.001	0.698073	0.864282	NOMO1
intref	0.0035807	0.0030458	1.18	0.24	-0.0023889	0.0095503	NOMO1
intmed	0.0017251	0.0008941	1.93	0.054	-2.74e-05	0.0034776	NOMO1
pie	0.0013821	0.0008537	1.62	0.105	-0.0002912	0.0030553	NOMO1
te	0.787206	0.0427498	18.41	<0.001	0.703418	0.870994	LTBP3
cde	0.788053	0.0428231	18.4	<0.001	0.704122	0.871985	LTBP3
intref	-0.0009089	0.0015114	-0.6	0.548	-0.0038711	0.0020534	LTBP3
intmed	0.0009622	0.0008561	1.12	0.261	-0.0007156	0.0026401	LTBP3
pie	-0.0009013	0.0007943	-1.13	0.256	-0.002458	0.0006555	LTBP3
te	0.785742	0.0428202	18.35	<0.001	0.701816	0.869668	FCRL3
cde	0.784272	0.0428605	18.3	<0.001	0.700267	0.868277	FCRL3
intref	0.0004863	0.0014736	0.33	0.741	-0.0024019	0.0033745	FCRL3
intmed	0.0010967	0.000805	1.36	0.173	-0.0004811	0.0026746	FCRL3
pie	-0.0001129	0.0007678	-0.15	0.883	-0.0016178	0.001392	FCRL3
te	0.78894	0.0423104	18.65	<0.001	0.706013	0.871867	INHBC
cde	0.786319	0.042421	18.54	<0.001	0.703175	0.869462	INHBC
intref	0.001171	0.0023117	0.51	0.612	-0.0033598	0.0057019	INHBC
intmed	0.0016159	0.0008402	1.92	0.054	-3.09e-05	0.0032626	INHBC
pie	-0.0001658	0.0007791	-0.21	0.832	-0.0016928	0.0013613	INHBC
te	0.786908	0.0425179	18.51	<0.001	0.703575	0.870242	SULT2A1
cde	0.788943	0.0424783	18.57	<0.001	0.705687	0.872199	SULT2A1
intref	-0.0001073	0.0020832	-0.05	0.959	-0.0041903	0.0039757	SULT2A1
intmed	-0.0004446	0.000848	-0.52	0.6	-0.0021067	0.0012175	SULT2A1
pie	-0.0014829	0.0008026	-1.85	0.065	-0.0030559	9.02e-05	SULT2A1
te	0.777656	0.0422887	18.39	<0.001	0.694771	0.86054	ALDH3A1
cde	0.779639	0.04236	18.41	<0.001	0.696615	0.862663	ALDH3A1
intref	-0.0020871	0.002204	-0.95	0.344	-0.006407	0.0022327	ALDH3A1
intmed	0.001437	0.0008667	1.66	0.097	-0.0002617	0.0031357	ALDH3A1
pie	-0.0013329	0.0007598	-1.75	0.079	-0.0028221	0.0001563	ALDH3A1
te	0.788213	0.0424047	18.59	<0.001	0.705102	0.871325	ITGA5
cde	0.78836	0.0424488	18.57	<0.001	0.705162	0.871558	ITGA5
intref	-9.44e-05	0.0004115	-0.23	0.819	-0.0009009	0.0007122	ITGA5
intmed	0.000215	0.0007569	0.28	0.776	-0.0012686	0.0016986	ITGA5
pie	-0.0002676	0.0007557	-0.35	0.723	-0.0017488	0.0012136	ITGA5
te	0.787111	0.0425375	18.5	<0.001	0.703739	0.870483	ISM1
cde	0.786108	0.0425483	18.48	<0.001	0.702715	0.869501	ISM1
intref	0.0002756	0.0008551	0.32	0.747	-0.0014004	0.0019517	ISM1
intmed	0.0005673	0.0007688	0.74	0.461	-0.0009395	0.0020742	ISM1
pie	0.0001604	0.0007533	0.21	0.831	-0.0013162	0.0016369	ISM1
te	0.794222	0.0426143	18.64	<0.001	0.7107	0.877745	CLEC11A
cde	0.795254	0.0426601	18.64	<0.001	0.711642	0.878866	CLEC11A
intref	-0.0005752	0.0009476	-0.61	0.544	-0.0024325	0.0012821	CLEC11A
intmed	0.0003134	0.0007364	0.43	0.67	-0.0011299	0.0017568	CLEC11A
pie	-0.0007704	0.0007589	-1.02	0.31	-0.0022578	0.0007171	CLEC11A

## Sheet: INCONSISTENT_MEDIATION
FOURWAYDECOMP	Beta	SE	z	P	LCL	UCL	PROTEIN
te	0.781628	0.0429358	18.2	<0.001	0.697476	0.865781	TREM2
cde	0.787965	0.0433279	18.19	<0.001	0.703044	0.872886	TREM2
intref	0.0025821	0.0030564	0.84	0.398	-0.0034084	0.0085726	TREM2
intmed	-0.0036277	0.0020847	-1.74	0.082	-0.0077137	0.0004583	TREM2
pie	-0.0052911	0.0021088	-2.51	0.012	-0.0094243	-0.0011579	TREM2
te	0.782366	0.0421231	18.57	<0.001	0.699806	0.864925	FGFBP1
cde	0.795756	0.042218	18.85	<0.001	0.71301	0.878501	FGFBP1
intref	-0.0056731	0.0033674	-1.68	0.092	-0.0122731	0.0009269	FGFBP1
intmed	0.0006606	0.0020982	0.31	0.753	-0.0034518	0.0047731	FGFBP1
pie	-0.0083776	0.0020919	-4	<0.001	-0.0124777	-0.0042776	FGFBP1
te	0.785115	0.0424213	18.51	<0.001	0.701971	0.868259	SMPD1
cde	0.791573	0.0424511	18.65	<0.001	0.708371	0.874776	SMPD1
intref	0.0003873	0.0029667	0.13	0.896	-0.0054273	0.0062019	SMPD1
intmed	-0.0018517	0.0017278	-1.07	0.284	-0.005238	0.0015347	SMPD1
pie	-0.0049935	0.0017031	-2.93	0.003	-0.0083316	-0.0016554	SMPD1
te	0.781202	0.0422551	18.49	<0.001	0.698384	0.864021	CTSZ
cde	0.788354	0.0423958	18.6	<0.001	0.70526	0.871449	CTSZ
intref	-0.0027213	0.0027427	-0.99	0.321	-0.0080968	0.0026543	CTSZ
intmed	5.59e-05	0.001573	0.04	0.972	-0.0030271	0.003139	CTSZ
pie	-0.0044868	0.0015121	-2.97	0.003	-0.0074506	-0.0015231	CTSZ
te	0.790922	0.0428491	18.46	<0.001	0.706939	0.874904	PLA2G10
cde	0.793981	0.0430123	18.46	<0.001	0.709678	0.878283	PLA2G10
intref	0.0015294	0.0026636	0.57	0.566	-0.0036912	0.00675	PLA2G10
intmed	-0.001786	0.0014105	-1.27	0.205	-0.0045506	0.0009785	PLA2G10
pie	-0.0028025	0.0013777	-2.03	0.042	-0.0055028	-0.0001022	PLA2G10
te	0.758921	0.0421491	18.01	<0.001	0.676311	0.841532	ACY1
cde	0.746267	0.0425548	17.54	<0.001	0.662861	0.829673	ACY1
intref	0.0069738	0.0046768	1.49	0.136	-0.0021926	0.0161402	ACY1
intmed	0.0048805	0.0015135	3.22	0.001	0.0019141	0.0078468	ACY1
pie	0.0007995	0.0012626	0.63	0.527	-0.0016752	0.0032743	ACY1
te	0.782214	0.042359	18.47	<0.001	0.699192	0.865236	CLEC4A
cde	0.786215	0.042431	18.53	<0.001	0.703052	0.869378	CLEC4A
intref	-0.002553	0.0019156	-1.33	0.183	-0.0063075	0.0012015	CLEC4A
intmed	0.0011635	0.0011953	0.97	0.33	-0.0011793	0.0035063	CLEC4A
pie	-0.0026116	0.0012197	-2.14	0.032	-0.0050022	-0.000221	CLEC4A
te	0.789662	0.0424387	18.61	<0.001	0.706484	0.872841	APOM
cde	0.799063	0.0425304	18.79	<0.001	0.715705	0.882421	APOM
intref	-0.0008101	0.0051116	-0.16	0.874	-0.0108286	0.0092085	APOM
intmed	-0.0020183	0.0011971	-1.69	0.092	-0.0043646	0.0003279	APOM
pie	-0.0065722	0.0014802	-4.44	<0.001	-0.0094733	-0.0036712	APOM
te	0.779393	0.0424391	18.36	<0.001	0.696214	0.862572	TPP1
cde	0.782356	0.0425254	18.4	<0.001	0.699008	0.865704	TPP1
intref	-0.0024837	0.0020267	-1.23	0.22	-0.006456	0.0014885	TPP1
intmed	0.0017863	0.0012261	1.46	0.145	-0.0006168	0.0041895	TPP1
pie	-0.0022654	0.0011413	-1.98	0.047	-0.0045023	-2.85e-05	TPP1
te	0.771638	0.0419575	18.39	<0.001	0.689403	0.853873	NCAN
cde	0.785942	0.0417452	18.83	<0.001	0.704123	0.867761	NCAN
intref	-0.0100855	0.003882	-2.6	0.009	-0.0176941	-0.0024769	NCAN
intmed	0.0011191	0.0010952	1.02	0.307	-0.0010274	0.0032656	NCAN
pie	-0.0053375	0.0013475	-3.96	<0.001	-0.0079786	-0.0026964	NCAN
te	0.781567	0.0422229	18.51	<0.001	0.698811	0.864322	KRT18
cde	0.789412	0.0423397	18.64	<0.001	0.706428	0.872396	KRT18
intref	-0.0060014	0.0028913	-2.08	0.038	-0.0116683	-0.0003344	KRT18
intmed	0.0017063	0.0012258	1.39	0.164	-0.0006963	0.0041088	KRT18
pie	-0.0035501	0.0011683	-3.04	0.002	-0.00584	-0.0012602	KRT18
te	0.77467	0.0424589	18.25	<0.001	0.691452	0.857888	TFPI
cde	0.778417	0.0422665	18.42	<0.001	0.695576	0.861258	TFPI
intref	0.0004535	0.0031214	0.15	0.884	-0.0056642	0.0065713	TFPI
intmed	-0.0011591	0.0011678	-0.99	0.321	-0.0034479	0.0011296	TFPI
pie	-0.0030415	0.0012194	-2.49	0.013	-0.0054315	-0.0006515	TFPI
te	0.785679	0.0423166	18.57	<0.001	0.70274	0.868618	PLA2G15
cde	0.793001	0.0422683	18.76	<0.001	0.710157	0.875846	PLA2G15
intref	-0.0029663	0.003517	-0.84	0.399	-0.0098594	0.0039268	PLA2G15
intmed	-0.00042	0.0010984	-0.38	0.702	-0.0025729	0.0017328	PLA2G15
pie	-0.0039364	0.0011985	-3.28	0.001	-0.0062853	-0.0015874	PLA2G15
te	0.776676	0.0423299	18.35	<0.001	0.693711	0.859641	CPM
cde	0.781124	0.0423395	18.45	<0.001	0.698141	0.864108	CPM
intref	-0.001579	0.0023451	-0.67	0.501	-0.0061753	0.0030174	CPM
intmed	-0.000202	0.0010211	-0.2	0.843	-0.0022034	0.0017994	CPM
pie	-0.0026677	0.001086	-2.46	0.014	-0.0047962	-0.0005393	CPM
te	0.782538	0.0421514	18.56	<0.001	0.699923	0.865154	CTSO
cde	0.787252	0.0422211	18.65	<0.001	0.7045	0.870004	CTSO
intref	-0.0032714	0.0022898	-1.43	0.153	-0.0077593	0.0012165	CTSO
intmed	0.0010101	0.0011201	0.9	0.367	-0.0011852	0.0032053	CTSO
pie	-0.0024525	0.0010507	-2.33	0.02	-0.0045118	-0.0003932	CTSO
te	0.806265	0.0433311	18.61	<0.001	0.721338	0.891193	CALCA
cde	0.811206	0.0435552	18.62	<0.001	0.725839	0.896572	CALCA
intref	-0.000427	0.0027946	-0.15	0.879	-0.0059043	0.0050503	CALCA
intmed	-0.0010586	0.0008152	-1.3	0.194	-0.0026564	0.0005392	CALCA
pie	-0.0034548	0.0010416	-3.32	0.001	-0.0054963	-0.0014132	CALCA
te	0.799465	0.0431024	18.55	<0.001	0.714986	0.883944	HNMT
cde	0.803185	0.0433123	18.54	<0.001	0.718294	0.888075	HNMT
intref	-0.0028175	0.0021283	-1.32	0.186	-0.0069889	0.001354	HNMT
intmed	0.0011311	0.0009814	1.15	0.249	-0.0007924	0.0030546	HNMT
pie	-0.0020339	0.0010003	-2.03	0.042	-0.0039943	-7.34e-05	HNMT
te	0.783905	0.0422272	18.56	<0.001	0.701141	0.866669	MZB1
cde	0.790967	0.0422998	18.7	<0.001	0.708061	0.873873	MZB1
intref	-0.0048682	0.0027234	-1.79	0.074	-0.010206	0.0004697	MZB1
intmed	0.0008157	0.0009523	0.86	0.392	-0.0010508	0.0026822	MZB1
pie	-0.0030102	0.001055	-2.85	0.004	-0.0050779	-0.0009425	MZB1
te	0.791577	0.0426526	18.56	<0.001	0.707979	0.875174	CCL3
cde	0.79488	0.0427736	18.58	<0.001	0.711046	0.878715	CCL3
intref	-0.0010713	0.0017407	-0.62	0.538	-0.0044831	0.0023405	CCL3
intmed	-0.000184	0.0008987	-0.2	0.838	-0.0019455	0.0015775	CCL3
pie	-0.0020485	0.0008042	-2.55	0.011	-0.0036247	-0.0004723	CCL3
te	0.808433	0.0445162	18.16	<0.001	0.721183	0.895683	CDCP1
cde	0.812212	0.0450583	18.03	<0.001	0.7239	0.900525	CDCP1
intref	-0.0006818	0.0024589	-0.28	0.782	-0.0055011	0.0041376	CDCP1
intmed	-0.00061	0.0008685	-0.7	0.482	-0.0023123	0.0010923	CDCP1
pie	-0.0024878	0.0009707	-2.56	0.01	-0.0043904	-0.0005852	CDCP1
te	0.772672	0.0424305	18.21	<0.001	0.68951	0.855834	NTRK3
cde	0.776443	0.0422814	18.36	<0.001	0.693573	0.859313	NTRK3
intref	-0.0024397	0.001989	-1.23	0.22	-0.0063381	0.0014588	NTRK3
intmed	0.0006409	0.0009074	0.71	0.48	-0.0011376	0.0024194	NTRK3
pie	-0.0019718	0.0009584	-2.06	0.04	-0.0038502	-9.35e-05	NTRK3
te	0.767226	0.0423752	18.11	<0.001	0.684173	0.85028	DPP7
cde	0.771254	0.0423904	18.19	<0.001	0.688171	0.854338	DPP7
intref	-0.0037294	0.002793	-1.34	0.182	-0.0092036	0.0017448	DPP7
intmed	0.001803	0.0009806	1.84	0.066	-0.0001191	0.003725	DPP7
pie	-0.0021016	0.0009738	-2.16	0.031	-0.0040102	-0.0001931	DPP7
te	0.774734	0.0423614	18.29	<0.001	0.691708	0.857761	LILRA5
cde	0.78103	0.0424411	18.4	<0.001	0.697847	0.864213	LILRA5
intref	-0.0040163	0.0027224	-1.48	0.14	-0.0093521	0.0013195	LILRA5
intmed	0.0004843	0.0008972	0.54	0.589	-0.0012741	0.0022428	LILRA5
pie	-0.0027641	0.0010338	-2.67	0.008	-0.0047902	-0.0007379	LILRA5
te	0.780286	0.0423328	18.43	<0.001	0.697316	0.863257	CD34
cde	0.786934	0.0421748	18.66	<0.001	0.704273	0.869595	CD34
intref	-0.0042544	0.0027913	-1.52	0.127	-0.0097252	0.0012163	CD34
intmed	0.0004331	0.0008469	0.51	0.609	-0.0012268	0.0020931	CD34
pie	-0.0028262	0.0010345	-2.73	0.006	-0.0048538	-0.0007986	CD34
te	0.784376	0.042749	18.35	<0.001	0.70059	0.868163	CD74
cde	0.781715	0.0431725	18.11	<0.001	0.697098	0.866332	CD74
intref	0.0091915	0.0054268	1.69	0.09	-0.0014448	0.0198278	CD74
intmed	-0.002781	0.0010004	-2.78	0.005	-0.0047418	-0.0008202	CD74
pie	-0.0037493	0.0011208	-3.35	0.001	-0.0059459	-0.0015527	CD74
te	0.788674	0.0426152	18.51	<0.001	0.705149	0.872198	THBS2
cde	0.790019	0.0421428	18.75	<0.001	0.707421	0.872618	THBS2
intref	0.0041193	0.0047998	0.86	0.391	-0.0052881	0.0135267	THBS2
intmed	-0.0019535	0.0009652	-2.02	0.043	-0.0038454	-6.17e-05	THBS2
pie	-0.0035114	0.0010667	-3.29	0.001	-0.005602	-0.0014208	THBS2
te	0.778573	0.0421329	18.48	<0.001	0.695994	0.861152	IL18R1
cde	0.784578	0.0420384	18.66	<0.001	0.702184	0.866971	IL18R1
intref	-0.0039024	0.0026987	-1.45	0.148	-0.0091917	0.0013869	IL18R1
intmed	0.0004577	0.0008859	0.52	0.605	-0.0012787	0.0021941	IL18R1
pie	-0.0025602	0.0009789	-2.62	0.009	-0.0044788	-0.0006415	IL18R1
te	0.786754	0.0423518	18.58	<0.001	0.703746	0.869762	CD300E
cde	0.787874	0.0425067	18.54	<0.001	0.704562	0.871185	CD300E
intref	0.0038516	0.0044107	0.87	0.383	-0.0047932	0.0124964	CD300E
intmed	-0.0017664	0.0008573	-2.06	0.039	-0.0034466	-8.61e-05	CD300E
pie	-0.0032047	0.0010342	-3.1	0.002	-0.0052317	-0.0011778	CD300E
te	0.781508	0.0423885	18.44	<0.001	0.698428	0.864588	IL1RN
cde	0.782724	0.0423359	18.49	<0.001	0.699747	0.865701	IL1RN
intref	0.0021053	0.0030429	0.69	0.489	-0.0038588	0.0080693	IL1RN
intmed	-0.0012521	0.000819	-1.53	0.126	-0.0028573	0.0003531	IL1RN
pie	-0.0020695	0.0008873	-2.33	0.02	-0.0038086	-0.0003304	IL1RN
te	0.788773	0.0423537	18.62	<0.001	0.705762	0.871785	SIGLEC1
cde	0.794617	0.0424741	18.71	<0.001	0.711369	0.877865	SIGLEC1
intref	-0.0017475	0.0042179	-0.41	0.679	-0.0100144	0.0065194	SIGLEC1
intmed	-0.0007896	0.0008008	-0.99	0.324	-0.0023591	0.0007798	SIGLEC1
pie	-0.0033067	0.0010726	-3.08	0.002	-0.0054089	-0.0012045	SIGLEC1

## Sheet: CONSISTENT_MEDIATION
FOURWAYDECOMP	Beta	SE	z	P	LCL	UCL	PROTEIN
te	0.792792	0.0438868	18.06	<0.001	0.706775	0.878808	BRK1
cde	0.773512	0.0446304	17.33	<0.001	0.686038	0.860986	BRK1
intref	0.004397	0.003659	1.2	0.229	-0.0027744	0.0115685	BRK1
intmed	0.0065357	0.0026155	2.5	0.012	0.0014094	0.0116619	BRK1
pie	0.0083466	0.0027196	3.07	0.002	0.0030163	0.013677	BRK1
p_cde	0.975682	0.0092064	105.98	<0.001	0.957638	0.993726	BRK1
p_intref	0.0055463	0.0046549	1.19	0.233	-0.0035772	0.0146697	BRK1
p_intmed	0.0082438	0.0033396	2.47	0.014	0.0016984	0.0147893	BRK1
p_pie	0.0105282	0.0034275	3.07	0.002	0.0038104	0.017246	BRK1
te	0.686116	0.0442512	15.51	<0.001	0.599385	0.772847	GFAP
cde	0.550889	0.044162	12.47	<0.001	0.464333	0.637444	GFAP
intref	0.082441	0.0095675	8.62	<0.001	0.063689	0.101193	GFAP
intmed	0.0259676	0.0025918	10.02	<0.001	0.0208877	0.0310475	GFAP
pie	0.0268189	0.0028236	9.5	<0.001	0.0212847	0.0323531	GFAP
p_cde	0.802909	0.0207735	38.65	<0.001	0.762193	0.843624	GFAP
p_intref	0.120156	0.0155725	7.72	<0.001	0.0896345	0.150678	GFAP
p_intmed	0.0378473	0.0037595	10.07	<0.001	0.0304788	0.0452157	GFAP
p_pie	0.039088	0.0044194	8.84	<0.001	0.0304262	0.0477499	GFAP
te	0.779976	0.0423346	18.42	<0.001	0.697001	0.86295	PVR
cde	0.763819	0.0424202	18.01	<0.001	0.680677	0.846961	PVR
intref	0.0066266	0.0034932	1.9	0.058	-0.00022	0.0134732	PVR
intmed	0.0046901	0.0013967	3.36	0.001	0.0019525	0.0074276	PVR
pie	0.0048398	0.0016654	2.91	0.004	0.0015756	0.0081039	PVR
p_cde	0.979286	0.0070686	138.54	<0.001	0.965432	0.99314	PVR
p_intref	0.0084959	0.0044956	1.89	0.059	-0.0003153	0.0173072	PVR
p_intmed	0.0060131	0.0017874	3.36	0.001	0.0025098	0.0095164	PVR
p_pie	0.006205	0.0021461	2.89	0.004	0.0019988	0.0104113	PVR
te	0.805721	0.0461523	17.46	<0.001	0.715264	0.896178	NEFL
cde	0.700559	0.045954	15.24	<0.001	0.610491	0.790627	NEFL
intref	0.0788398	0.0124713	6.32	<0.001	0.0543966	0.103283	NEFL
intmed	0.011976	0.0021568	5.55	<0.001	0.0077488	0.0162032	NEFL
pie	0.014346	0.0023662	6.06	<0.001	0.0097083	0.0189837	NEFL
p_cde	0.869481	0.0180129	48.27	<0.001	0.834176	0.904786	NEFL
p_intref	0.0978501	0.0158327	6.18	<0.001	0.0668185	0.128882	NEFL
p_intmed	0.0148637	0.0025741	5.77	<0.001	0.0098187	0.0199088	NEFL
p_pie	0.0178051	0.0029667	6	<0.001	0.0119904	0.0236199	NEFL
te	0.78106	0.0422557	18.48	<0.001	0.69824	0.863879	FURIN
cde	0.76657	0.0424596	18.05	<0.001	0.683351	0.84979	FURIN
intref	0.0086598	0.0047474	1.82	0.068	-0.000645	0.0179646	FURIN
intmed	0.0036133	0.0012562	2.88	0.004	0.0011511	0.0060755	FURIN
pie	0.0022161	0.0011194	1.98	0.048	2.22e-05	0.00441	FURIN
p_cde	0.981449	0.0080872	121.36	<0.001	0.965599	0.9973	FURIN
p_intref	0.0110873	0.0060906	1.82	0.069	-0.0008501	0.0230247	FURIN
p_intmed	0.0046261	0.0016046	2.88	0.004	0.0014812	0.007771	FURIN
p_pie	0.0028373	0.0014396	1.97	0.049	1.58e-05	0.0056588	FURIN
te	0.776912	0.0423876	18.33	<0.001	0.693834	0.85999	LDLR
cde	0.762426	0.0423353	18.01	<0.001	0.67945	0.845402	LDLR
intref	0.0087226	0.0048925	1.78	0.075	-0.0008665	0.0183116	LDLR
intmed	0.0032344	0.0011781	2.75	0.006	0.0009254	0.0055434	LDLR
pie	0.0025295	0.0010544	2.4	0.016	0.000463	0.004596	LDLR
p_cde	0.981354	0.0081066	121.06	<0.001	0.965465	0.997243	LDLR
p_intref	0.0112272	0.0062847	1.79	0.074	-0.0010906	0.0235451	LDLR
p_intmed	0.0041631	0.0015037	2.77	0.006	0.0012159	0.0071103	LDLR
p_pie	0.0032558	0.0013636	2.39	0.017	0.0005833	0.0059284	LDLR
te	0.797502	0.0432895	18.42	<0.001	0.712656	0.882347	NCS1
cde	0.792196	0.0438429	18.07	<0.001	0.706265	0.878126	NCS1
intref	0.0002428	0.0036336	0.07	0.947	-0.0068789	0.0073645	NCS1
intmed	0.0013337	0.0009059	1.47	0.141	-0.0004419	0.0031093	NCS1
pie	0.0037294	0.0011438	3.26	0.001	0.0014875	0.0059713	NCS1
p_cde	0.993347	0.0057877	171.63	<0.001	0.982003	1.00469	NCS1
p_intref	0.0003045	0.0045582	0.07	0.947	-0.0086294	0.0092383	NCS1
p_intmed	0.0016723	0.0011399	1.47	0.142	-0.0005618	0.0039065	NCS1
p_pie	0.0046763	0.0014336	3.26	0.001	0.0018666	0.0074861	NCS1
te	0.777214	0.0424106	18.33	<0.001	0.694091	0.860337	TNC
cde	0.768523	0.0426013	18.04	<0.001	0.685026	0.85202	TNC
intref	0.0047769	0.0035188	1.36	0.175	-0.0021197	0.0116736	TNC
intmed	0.001972	0.000897	2.2	0.028	0.000214	0.0037301	TNC
pie	0.0019419	0.0008887	2.19	0.029	0.0002002	0.0036837	TNC
p_cde	0.988818	0.0059526	166.12	<0.001	0.977151	1.00049	TNC
p_intref	0.0061462	0.004543	1.35	0.176	-0.0027579	0.0150504	TNC
p_intmed	0.0025373	0.0011557	2.2	0.028	0.0002723	0.0048024	TNC
p_pie	0.0024986	0.001144	2.18	0.029	0.0002564	0.0047408	TNC
te	0.785356	0.0424182	18.51	<0.001	0.702218	0.868494	KYNU
cde	0.771259	0.042324	18.22	<0.001	0.688306	0.854213	KYNU
intref	0.0092032	0.0049997	1.84	0.066	-0.0005961	0.0190024	KYNU
intmed	0.0028318	0.0010671	2.65	0.008	0.0007403	0.0049232	KYNU
pie	0.0020617	0.0009384	2.2	0.028	0.0002224	0.003901	KYNU
p_cde	0.982051	0.0078974	124.35	<0.001	0.966572	0.997529	KYNU
p_intref	0.0117185	0.0063487	1.85	0.065	-0.0007248	0.0241617	KYNU
p_intmed	0.0036057	0.0013468	2.68	0.007	0.000966	0.0062454	KYNU
p_pie	0.0026252	0.0011999	2.19	0.029	0.0002734	0.004977	KYNU
te	0.778758	0.0426533	18.26	<0.001	0.695159	0.862357	PILRB
cde	0.774766	0.0427036	18.14	<0.001	0.691069	0.858464	PILRB
intref	3.57e-05	0.0035947	0.01	0.992	-0.0070099	0.0070812	PILRB
intmed	0.0009993	0.0008296	1.2	0.228	-0.0006268	0.0026253	PILRB
pie	0.0029566	0.0010551	2.8	0.005	0.0008885	0.0050246	PILRB
p_cde	0.994875	0.0056736	175.35	<0.001	0.983755	1.00599	PILRB
p_intref	4.58e-05	0.004616	0.01	0.992	-0.0090014	0.009093	PILRB
p_intmed	0.0012831	0.0010611	1.21	0.227	-0.0007966	0.0033629	PILRB
p_pie	0.0037965	0.0013598	2.79	0.005	0.0011314	0.0064616	PILRB
te	0.785826	0.0434456	18.09	<0.001	0.700674	0.870978	DCBLD2
cde	0.776516	0.0439756	17.66	<0.001	0.690325	0.862706	DCBLD2
intref	0.005082	0.0040034	1.27	0.204	-0.0027645	0.0129284	DCBLD2
intmed	0.0018852	0.0008657	2.18	0.029	0.0001884	0.003582	DCBLD2
pie	0.0023434	0.0009235	2.54	0.011	0.0005334	0.0041534	DCBLD2
p_cde	0.988152	0.0064328	153.61	<0.001	0.975544	1.00076	DCBLD2
p_intref	0.006467	0.0051373	1.26	0.208	-0.0036018	0.0165359	DCBLD2
p_intmed	0.002399	0.00111	2.16	0.031	0.0002234	0.0045745	DCBLD2
p_pie	0.0029821	0.0011692	2.55	0.011	0.0006905	0.0052736	DCBLD2

## Sheet: CONSISTENT_MEDIATION_NEWPRS
FOURWAYDECOMP	Beta	SE	z	P	LCL	UCL	PROTEIN
te	0.161635	0.0354409	4.56	<0.001	0.0921722	0.231098	GFAP
cde	0.0942222	0.0346153	2.72	0.006	0.0263775	0.162067	GFAP
intref	0.0564464	0.0099316	5.68	<0.001	0.0369808	0.0759119	GFAP
intmed	0.0030422	0.0009741	3.12	0.002	0.0011331	0.0049514	GFAP
pie	0.0079242	0.0022847	3.47	0.001	0.0034463	0.0124022	GFAP
p_cde	0.582932	0.100473	5.8	<0.001	0.386008	0.779855	GFAP
p_intref	0.349221	0.0880539	3.97	<0.001	0.176639	0.521803	GFAP
p_intmed	0.0188217	0.0061255	3.07	0.002	0.006816	0.0308274	GFAP
p_pie	0.0490255	0.0170113	2.88	0.004	0.0156839	0.0823671	GFAP
te	0.216332	0.0359955	6.01	<0.001	0.145782	0.286882	IL32
cde	0.210935	0.0360605	5.85	<0.001	0.140258	0.281612	IL32
intref	0.0033153	0.003636	0.91	0.362	-0.0038112	0.0104418	IL32
intmed	0.00076	0.0006166	1.23	0.218	-0.0004485	0.0019686	IL32
pie	0.0013222	0.000635	2.08	0.037	7.75e-05	0.0025668	IL32
p_cde	0.97505	0.0204003	47.8	<0.001	0.935066	1.01503	IL32
p_intref	0.0153251	0.0169068	0.91	0.365	-0.0178117	0.0484618	IL32
p_intmed	0.0035132	0.0028574	1.23	0.219	-0.0020873	0.0091137	IL32
p_pie	0.0061118	0.0030921	1.98	0.048	5.15e-05	0.0121721	IL32
te	0.21165	0.0380595	5.56	<0.001	0.137055	0.286245	NEFL
cde	0.18558	0.0379668	4.89	<0.001	0.111167	0.259994	NEFL
intref	0.0151241	0.0083467	1.81	0.07	-0.0012352	0.0314835	NEFL
intmed	0.0017005	0.0006488	2.62	0.009	0.000429	0.0029721	NEFL
pie	0.0092451	0.0022946	4.03	<0.001	0.0047478	0.0137425	NEFL
p_cde	0.876826	0.0463003	18.94	<0.001	0.786079	0.967573	NEFL
p_intref	0.0714582	0.0402933	1.77	0.076	-0.0075152	0.150432	NEFL
p_intmed	0.0080346	0.0028745	2.8	0.005	0.0024006	0.0136686	NEFL
p_pie	0.0436811	0.0128734	3.39	0.001	0.0184497	0.0689125	NEFL
te	0.212646	0.0363752	5.85	<0.001	0.141352	0.28394	PILRB
cde	0.213979	0.0371608	5.76	<0.001	0.141145	0.286813	PILRB
intref	-0.0044062	0.0024942	-1.77	0.077	-0.0092947	0.0004823	PILRB
intmed	-0.0108207	0.0052167	-2.07	0.038	-0.0210453	-0.0005961	PILRB
pie	0.0138945	0.0045121	3.08	0.002	0.0050509	0.022738	PILRB
p_cde	1.00627	0.0295688	34.03	<0.001	0.948312	1.06422	PILRB
p_intref	-0.0207209	0.0121638	-1.7	0.088	-0.0445616	0.0031198	PILRB
p_intmed	-0.0508859	0.0256334	-1.99	0.047	-0.101126	-0.0006454	PILRB
p_pie	0.0653406	0.0238364	2.74	0.006	0.0186221	0.112059	PILRB

## Sheet: CONSISTENT_MEDIATION_PCA_NEWPRS
PC1							PC2							PC3
	Coefficient	Std. err.	z	P>z	[95% conf.	interval]		Coefficient	Std. err.	z	P>z	[95% conf.	interval]		Coefficient	Std. err.	z	P>z	[95% conf.	interval]
tereri	0.195828	0.0377772	5.18	<0.001	0.121786	0.26987	tereri	0.202409	0.0403259	5.02	<0.001	0.123372	0.281447	tereri	0.199546	0.0381089	5.24	<0.001	0.124854	0.274238
ereri_cde	0.187272	0.037604	4.98	<0.001	0.11357	0.260975	ereri_cde	0.158914	0.0407099	3.9	<0.001	0.0791238	0.238704	ereri_cde	0.193188	0.03881	4.98	<0.001	0.117121	0.269254
ereri_intref	0.0101258	0.0080583	1.26	0.209	-0.0056681	0.0259197	ereri_intref	0.0220217	0.0111361	1.98	0.048	0.0001953	0.0438481	ereri_intref	-0.0025389	0.0067492	-0.38	0.707	-0.015767	0.0106892
ereri_intmed	-0.000459	0.0004678	-0.98	0.326	-0.0013757	0.0004578	ereri_intmed	0.0032918	0.0010982	3	0.003	0.0011393	0.0054442	ereri_intmed	0.0003106	0.0012444	0.25	0.803	-0.0021284	0.0027496
ereri_pie	-0.0011112	0.0009748	-1.14	0.254	-0.0030218	0.0007993	ereri_pie	0.0181823	0.0029652	6.13	<0.001	0.0123705	0.023994	ereri_pie	0.0085873	0.0017152	5.01	<0.001	0.0052255	0.0119491
terira	1.19583	0.0377772	31.65	<0.001	1.12179	1.26987	terira	1.20241	0.0403259	29.82	<0.001	1.12337	1.28145	terira	1.19955	0.0381089	31.48	<0.001	1.12485	1.27424
p_cde	0.956311	0.0401622	23.81	<0.001	0.877594	1.03503	p_cde	0.78511	0.0711835	11.03	<0.001	0.645593	0.924627	p_cde	0.968133	0.0406549	23.81	<0.001	0.888451	1.04781
p_intref	0.0517075	0.0411157	1.26	0.209	-0.0288779	0.132293	p_intref	0.108798	0.0575085	1.89	0.059	-0.0039167	0.221513	p_intref	-0.0127233	0.033891	-0.38	0.707	-0.0791485	0.0537018
p_intmed	-0.0023437	0.0023904	-0.98	0.327	-0.0070288	0.0023414	p_intmed	0.016263	0.0050662	3.21	0.001	0.0063334	0.0261926	p_intmed	0.0015565	0.0062113	0.25	0.802	-0.0106174	0.0137303
p_pie	-0.0056746	0.0051376	-1.1	0.269	-0.0157441	0.004395	p_pie	0.0898291	0.0220703	4.07	<0.001	0.046572	0.133086	p_pie	0.0430342	0.0116855	3.68	<0.001	0.020131	0.0659374
op_m	-0.0080183	0.0072249	-1.11	0.267	-0.0221788	0.0061422	op_m	0.106092	0.0248396	4.27	<0.001	0.0574074	0.154777	op_m	0.0445906	0.0130931	3.41	0.001	0.0189286	0.0702526
op_ati	0.0493638	0.0398831	1.24	0.216	-0.0288056	0.127533	op_ati	0.125061	0.0620157	2.02	0.044	0.0035123	0.246609	op_ati	-0.0111669	0.0400585	-0.28	0.78	-0.0896801	0.0673464
op_e	0.0436892	0.0401622	1.09	0.277	-0.0350273	0.122406	op_e	0.21489	0.0711835	3.02	0.003	0.0753729	0.354407	op_e	0.0318673	0.0406549	0.78	0.433	-0.0478148	0.111549
