# Supplementary material for: Alzheimer’s Disease polygenic risk, the plasma proteome, and dementia incidence among UK older adults
Source: GeroScience. 2024 Nov 26;47(2):2507–23. doi: 10.1007/s11357-024-01413-8 (PMC11978584; doi:10.1007/s11357-024-01413-8)
Supplement: Supplementary file 9 — Supplementary file9 Appendix IX – Supplementary datasheet 2 (XLSX 29.3 KB) [file 11357_2024_1413_MOESM9_ESM.xlsx]

## Sheet: OLINK PATHWAYS FIN
437 PATHWAY IN TOTAL
PATHWAYPANELSPROTEINS
Autophagy
14
150
Autophagy
Chaperone Mediated Autophagy
8
22
Cell Cycle
16
650
Cell Cycle, DNA Replication
CDK-mediated phosphorylation and removal of Cdc6
9
73
Cell Cycle, DNA Replication
Switching of origins to a post-replicative state
9
92
Cell Cycle, DNA Replication
Synthesis of DNA
9
121
Cell Cycle
APC/C-mediated degradation of cell cycle proteins
8
88
Cell Cycle
APC/C:Cdh1 mediated degradation of Cdc20 and other APC/C:Cdh1 targeted proteins in late mitosis/early G1
8
74
Cell Cycle
Autodegradation of Cdh1 by Cdh1:APC/C
8
64
Cell Cycle
Cell Cycle, Mitotic
16
518
Cell Cycle
Chromosome Maintenance
120
Cell Cycle
Conversion from APC/C:Cdc20 to APC/C:Cdh1 in late anaphase
20
Cell Cycle
Cyclin A:Cdk2-associated events at S phase entry
10
85
Cell Cycle
Extension of Telomeres
51
Cell Cycle
Inhibition of DNA recombination at telomere
48
Cell Cycle
Packaging Of Telomere Ends
33
Cell Cycle
Phosphorylation of Emi1
6
Cell Cycle
Polymerase switching on the C-strand of the telomere
26
Cell Cycle
Processive synthesis on the C-strand of the telomere
19
Cell Cycle
Regulation of APC/C activators between G1/S and early anaphase
8
81
Cell Cycle
Regulation of mitotic cell cycle
8
88
Cell Cycle
Removal of the Flap Intermediate from the C-strand
17
Cell Cycle
S Phase
10
163
Cell Cycle
SCF-beta-TrCP mediated degradation of Emi1
8
55
Cell Cycle
Telomere C-strand (Lagging Strand) Synthesis
34
Cell Cycle
Telomere C-strand synthesis initiation
13
Cell Cycle
Telomere Extension By Telomerase
23
Cell Cycle
Telomere Maintenance
93
Cell-Cell communication
20
127
Cell-Cell communication
Adherens junctions interactions
13
32
Cell-Cell communication
Cell junction organization
18
91
Cell-Cell communication
Cell-cell junction organization
14
64
Cell-Cell communication
Nectin/Necl trans heterodimerization
9
7
Cellular responses to stimuli
25
763
Cellular responses to stimuli
Cellular responses to stress
25
749
Cellular responses to stimuli
Cellular Senescence
20
165
Cellular responses to stimuli
DNA Damage/Telomere Stress Induced Senescence
8
61
Cellular responses to stimuli
Heme signaling
12
47
Cellular responses to stimuli
IRE1alpha activates chaperones
12
49
Cellular responses to stimuli
Senescence-Associated Secretory Phenotype (SASP)
17
81
Cellular responses to stimuli
Unfolded Protein Response (UPR)
20
91
Cellular responses to stimuli
XBP1(S) activates chaperone genes
12
47
Circadian Clock
13
67
Circadian Clock
BMAL1:CLOCK,NPAS2 activates circadian gene expression
8
27
Developmental Biology
25
1092
Developmental Biology
Axon guidance
24
551
Developmental Biology
EPH-ephrin mediated repulsion of cells
13
50
Developmental Biology
EPH-Ephrin signaling
14
91
Developmental Biology
EPHA-mediated growth cone collapse
10
28
Developmental Biology
Formation of the cornified envelope
18
129
Developmental Biology
Keratinization
18
217
Developmental Biology
L1CAM interactions
16
119
Developmental Biology
NCAM signaling for neurite out-growth
16
59
Developmental Biology
NCAM1 interactions
16
42
Developmental Biology
Nervous system development
24
576
Developmental Biology
Other semaphorin interactions
10
19
Developmental Biology
RET signaling
13
39
Developmental Biology
Semaphorin interactions
16
64
Developmental Biology
Signaling by NODAL
9
23
Developmental Biology
Transcriptional regulation of white adipocyte differentiation
17
83
Disease
25
1809
Disease
Aberrant regulation of mitotic cell cycle due to RB1 defects
36
Disease
Aberrant regulation of mitotic exit in cancer due to RB1 defects
20
Disease
ADORA2B mediated anti-inflammatory cytokines production
20
136
Disease
Anti-inflammatory response favouring Leishmania parasite infection
23
231
Disease
Assembly Of The HIV Virion
16
Disease
Attachment and Entry
10
17
Disease
CD163 mediating an anti-inflammatory response
14
9
Disease
Constitutive Signaling by Aberrant PI3K in Cancer
22
65
Disease
Defective B3GALT6 causes EDSP2 and SEMDJL1
14
20
Disease
Defective B3GALTL causes PpS
10
38
Disease
Defective B3GAT3 causes JDSSDHD
14
20
Disease
Defective B4GALT7 causes EDS, progeroid type
14
20
Disease
Defective CHST3 causes SEDCJD
11
8
Disease
Defective CHST14 causes EDS, musculocontractural type
11
8
Disease
Defective CHSY1 causes TPBS
11
8
Disease
Defective EXT1 causes exostoses 1, TRPS2 and CHDS
9
14
Disease
Defective EXT2 causes exostoses 2
9
14
Disease
Diseases associated with glycosaminoglycan metabolism
16
41
Disease
Diseases associated with O-glycosylation of proteins
14
71
Disease
Diseases associated with the TLR signaling cascade
11
31
Disease
Diseases of glycosylation
19
146
Disease
Diseases of Immune System
11
31
Disease
Diseases of metabolism
22
253
Disease
Diseases of mitotic cell cycle
38
Disease
Diseases of signal transduction by growth factor receptors and second messengers
24
419
Disease
Drug resistance of PDGFR mutants
1
Disease
FCGR3A-mediated phagocytosis
13
120
Disease
HIV Infection
16
225
Disease
HIV Life Cycle
14
146
Disease
Imatinib-resistant PDGFR mutants
1
Disease
Infectious disease
25
1030
Disease
InlA-mediated entry of Listeria monocytogenes into host cells
9
Disease
IRAK4 deficiency (TLR2/4)
8
18
Disease
Late Phase of HIV Life Cycle
9
133
Disease
Leishmania infection
24
315
Disease
Leishmania parasite growth and survival
23
231
Disease
Leishmania phagocytosis
13
120
Disease
Listeria monocytogenes entry into host cells
7
19
Disease
MyD88 deficiency (TLR2/4)
17
Disease
Parasite infection
13
120
Disease
PDGFR mutants bind TKIs
1
Disease
PI3K/AKT Signaling in Cancer
23
92
Disease
Potential therapeutics for SARS
18
85
Disease
Regorafenib-resistant PDGFR mutants
1
Disease
SARS-CoV Infections
24
355
Disease
SARS-CoV-2 Infection
23
280
Disease
Signaling by membrane-tethered fusions of PDGFRA or PDGFRB
5
Disease
Signaling by PDGFR in disease
9
18
Disease
Signaling by PDGFRA extracellular domain mutants
10
Disease
Signaling by PDGFRA transmembrane, juxtamembrane and kinase domain mutants
10
Disease
Sorafenib-resistant PDGFR mutants
1
Disease
Sunitinib-resistant PDGFR mutants
1
Disease
Synthesis and processing of ENV and VPU
1
Disease
Uptake and actions of bacterial toxins
8
25
Disease
Uptake and function of anthrax toxins
7
DNA Repair
16
311
DNA Repair
Base Excision Repair
7
70
DNA Repair
Base-Excision Repair, AP Site Formation
42
DNA Repair
Cleavage of the damaged purine
36
DNA Repair
Cleavage of the damaged pyrimidine
41
DNA Repair
Depurination
36
DNA Repair
Depyrimidination
41
DNA Repair
Recognition and association of DNA glycosylase with site containing an affected purine
36
DNA Repair
Recognition and association of DNA glycosylase with site containing an affected pyrimidine
41
DNA Replication
10
157
DNA Replication
Assembly of the pre-replicative complex
9
112
DNA Replication
DNA Replication Pre-Initiation
10
129
Extracellular matrix organization
24
299
Extracellular matrix organization
Activation of Matrix Metalloproteinases
16
33
Extracellular matrix organization
Assembly of collagen fibrils and other multimeric structures
18
60
Extracellular matrix organization
Collagen biosynthesis and modifying enzymes
13
67
Extracellular matrix organization
Collagen chain trimerization
11
44
Extracellular matrix organization
Collagen degradation
18
64
Extracellular matrix organization
Collagen formation
20
89
Extracellular matrix organization
Degradation of the extracellular matrix
23
140
Extracellular matrix organization
ECM proteoglycans
21
76
Extracellular matrix organization
Elastic fibre formation
18
45
Extracellular matrix organization
Integrin cell surface interactions
19
84
Extracellular matrix organization
Laminin interactions
14
30
Extracellular matrix organization
Non-integrin membrane-ECM interactions
20
59
Extracellular matrix organization
Syndecan interactions
15
27
Gene expression (Transcription)
24
1455
Gene expression (Transcription)
Generic Transcription Pathway
24
1197
Gene expression (Transcription)
RNA Polymerase II Transcription
24
1319
Gene expression (Transcription)
RUNX1 regulates transcription of genes involved in differentiation of keratinocytes
8
Gene expression (Transcription)
TP53 Regulates Transcription of Cell Death Genes
14
44
Gene expression (Transcription)
TP53 Regulates Transcription of Death Receptors and Ligands
9
12
Gene expression (Transcription)
Transcriptional regulation by RUNX1
21
205
Gene expression (Transcription)
Transcriptional Regulation by TP53
19
360
Gene expression (Transcription)
Transcriptional Regulation by VENTX
17
39
Hemostasis
25
671
Hemostasis
Cell surface interactions at the vascular wall
25
197
Hemostasis
Dissolution of Fibrin Clot
10
13
Hemostasis
Extrinsic Pathway of Fibrin Clot Formation
7
5
Hemostasis
Formation of Fibrin Clot (Clotting Cascade)
12
39
Hemostasis
Platelet activation, signaling and aggregation
25
260
Hemostasis
Platelet degranulation
23
127
Hemostasis
Response to elevated platelet cytosolic Ca2+
24
132
Hemostasis
Tie2 Signaling
9
16
Immune System
25
2060
Immune System
Activation of IRF3/IRF7 mediated by TBK1/IKK epsilon
16
Immune System
Adaptive Immune System
24
831
Immune System
Antigen processing-Cross presentation
17
107
Immune System
Antigen processing: Ubiquitination & Proteasome degradation
16
309
Immune System
C-type lectin receptors (CLRs)
24
139
Immune System
Class I MHC mediated antigen processing & presentation
20
383
Immune System
Costimulation by the CD28 family
19
72
Immune System
Cytokine Signaling in Immune system
25
698
Immune System
DAP12 interactions
14
39
Immune System
DAP12 signaling
11
25
Immune System
Dectin-2 family
10
29
Immune System
ER-Phagosome pathway
14
91
Immune System
Fcgamma receptor (FCGR) dependent phagocytosis
14
147
Immune System
IKK complex recruitment mediated by RIP1
9
22
Immune System
Immunoregulatory interactions between a Lymphoid and a non-Lymphoid cell
24
197
Immune System
Innate Immune System
25
1110
Immune System
Interleukin receptor SHC signaling
18
26
Immune System
Interleukin-1 family signaling
21
139
Immune System
Interleukin-1 signaling
19
101
Immune System
Interleukin-2 family signaling
19
44
Immune System
Interleukin-3, Interleukin-5 and GM-CSF signaling
21
47
Immune System
Interleukin-4 and Interleukin-13 signaling
23
111
Immune System
Interleukin-7 signaling
12
25
Immune System
Interleukin-10 signaling
19
45
Immune System
Interleukin-18 signaling
10
8
Immune System
Interleukin-20 family signaling
12
25
Immune System
Interleukin-37 signaling
10
21
Immune System
IRAK2 mediated activation of TAK1 complex upon TLR7/8 or 9 stimulation
15
Immune System
MHC class II antigen presentation
20
126
Immune System
MyD88 dependent cascade initiated on endosome
15
90
Immune System
MyD88-independent TLR4 cascade
17
96
Immune System
MyD88:MAL(TIRAP) cascade initiated on plasma membrane
15
100
Immune System
Neutrophil degranulation
25
478
Immune System
Other interleukin signaling
18
24
Immune System
PD-1 signaling
13
29
Immune System
Phosphorylation of CD3 and TCR zeta chains
12
28
Immune System
Regulation of actin dynamics for phagocytic cup formation
14
123
Immune System
Regulation of TLR by endogenous ligand
9
21
Immune System
Signaling by Interleukins
25
449
Immune System
TCR signaling
18
125
Immune System
TNF receptor superfamily (TNFSF) members mediating non-canonical NF-kB pathway
15
16
Immune System
TNFR2 non-canonical NF-kB pathway
21
99
Immune System
TNFs bind their physiological receptors
16
28
Immune System
Toll Like Receptor 2 (TLR2) Cascade
17
103
Immune System
Toll Like Receptor 4 (TLR4) Cascade
21
132
Immune System
Toll Like Receptor 7/8 (TLR7/8) Cascade
15
91
Immune System
Toll Like Receptor 9 (TLR9) Cascade
15
94
Immune System
Toll Like Receptor TLR1:TLR2 Cascade
17
103
Immune System
Toll Like Receptor TLR6:TLR2 Cascade
15
100
Immune System
Toll-like Receptor Cascades
22
154
Immune System
TRAF6 mediated induction of NFkB and MAP kinases upon TLR7/8 or 9 activation
15
89
Immune System
TRAF6-mediated induction of TAK1 complex within TLR4 complex
15
Immune System
Trafficking and processing of endosomal TLR
11
13
Immune System
TRIF-mediated programmed cell death
9
9
Immune System
TRIF(TICAM1)-mediated TLR4 signaling
17
96
Metabolism
24
2088
Metabolism of proteins
25
1919
Metabolism of proteins, Vesicle-mediated transport
Cargo concentration in the ER
16
33
Metabolism of proteins, Vesicle-mediated transport
COPII-mediated vesicle transport
18
68
Metabolism of proteins, Vesicle-mediated transport
ER to Golgi Anterograde Transport
21
155
Metabolism of proteins
Amyloid fiber formation
13
80
Metabolism of proteins
Asparagine N-linked glycosylation
23
305
Metabolism of proteins
Attachment of GPI anchor to uPAR
7
Metabolism of proteins
Gamma carboxylation, hypusine formation and arylsulfatase activation
14
42
Metabolism of proteins
Gamma-carboxylation of protein precursors
10
Metabolism of proteins
Gamma-carboxylation, transport, and amino-terminal cleavage of proteins
7
11
Metabolism of proteins
Metabolism of Angiotensinogen to Angiotensins
12
18
Metabolism of proteins
O-glycosylation of TSR domain-containing proteins
10
39
Metabolism of proteins
O-linked glycosylation
17
114
Metabolism of proteins
Peptide hormone metabolism
19
88
Metabolism of proteins
Post-translational modification: synthesis of GPI-anchored proteins
16
92
Metabolism of proteins
Post-translational protein modification
25
1400
Metabolism of proteins
Post-translational protein phosphorylation
22
107
Metabolism of proteins
Regulation of Insulin-like Growth Factor (IGF) transport and uptake by Insulin-like Growth Factor Binding Proteins (IGFBPs)
22
124
Metabolism of proteins
Removal of aminoterminal propeptides from gamma-carboxylated proteins
7
10
Metabolism of proteins
Surfactant metabolism
13
30
Metabolism of proteins
Transport of gamma-carboxylated protein precursors from the endoplasmic reticulum to the Golgi apparatus
9
Metabolism of proteins
Transport to the Golgi and subsequent modification
23
186
Metabolism of RNA
16
663
Metabolism of RNA
HuR (ELAVL1) binds and stabilizes mRNA
8
Metabolism of RNA
Regulation of mRNA stability by proteins that bind AU-rich elements
14
86
Metabolism
A tetrasaccharide linker sequence is required for GAG synthesis
14
26
Metabolism
Activation of gene expression by SREBF (SREBP)
8
40
Metabolism
Acyl chain remodelling of PC
8
27
Metabolism
Acyl chain remodelling of PE
29
Metabolism
Acyl chain remodelling of PG
18
Metabolism
Acyl chain remodelling of PI
17
Metabolism
Acyl chain remodelling of PS
22
Metabolism
Chondroitin sulfate biosynthesis
11
19
Metabolism
Chondroitin sulfate/dermatan sulfate metabolism
15
49
Metabolism
ChREBP activates metabolic gene expression
7
Metabolism
CS/DS degradation
13
14
Metabolism
Dermatan sulfate biosynthesis
11
11
Metabolism
Fatty acid metabolism
15
174
Metabolism
Fatty acyl-CoA biosynthesis
37
Metabolism
Glycerophospholipid biosynthesis
11
128
Metabolism
Glycosaminoglycan metabolism
21
123
Metabolism
Glycosphingolipid metabolism
13
45
Metabolism
Heparan sulfate/heparin (HS-GAG) metabolism
18
55
Metabolism
Histidine catabolism
8
Metabolism
HS-GAG biosynthesis
12
31
Metabolism
HS-GAG degradation
13
22
Metabolism
Hydrolysis of LPC
9
Metabolism
Integration of energy metabolism
8
108
Metabolism
Metabolism of amino acids and derivatives
19
370
Metabolism
Metabolism of carbohydrates
22
287
Metabolism
Metabolism of fat-soluble vitamins
15
48
Metabolism
Metabolism of ingested SeMet, Sec, MeSec into H2Se
8
8
Metabolism
Metabolism of lipids
21
737
Metabolism
Metabolism of steroids
15
152
Metabolism
Metabolism of vitamins and cofactors
20
187
Metabolism
Metabolism of water-soluble vitamins and cofactors
18
122
Metabolism
Phospholipid metabolism
14
211
Metabolism
Regulation of cholesterol biosynthesis by SREBP (SREBF)
8
53
Metabolism
Reversible hydration of carbon dioxide
12
12
Metabolism
Selenoamino acid metabolism
9
117
Metabolism
Sphingolipid metabolism
13
88
Metabolism
Synthesis of PA
11
39
Metabolism
Triglyceride catabolism
9
24
Metabolism
Triglyceride metabolism
9
38
Metabolism
Tryptophan catabolism
10
14
Metabolism
Vitamin B5 (pantothenate) metabolism
17
Metabolism
Vitamin E
1
Neuronal System
17
405
Neuronal System
Activation of NMDA receptors and postsynaptic events
13
90
Neuronal System
Assembly and cell surface presentation of NMDA receptors
44
Neuronal System
CREB1 phosphorylation through NMDA receptor-mediated activation of RAS signaling
27
Neuronal System
Long-term potentiation
8
22
Neuronal System
Negative regulation of NMDA receptor-mediated neuronal transmission
21
Neuronal System
Neurotransmitter receptors and postsynaptic signal transmission
13
197
Neuronal System
Post NMDA receptor activation events
13
77
Neuronal System
Protein-protein interactions at synapses
11
90
Neuronal System
Ras activation upon Ca2+ influx through NMDA receptor
19
Neuronal System
Receptor-type tyrosine-protein phosphatases
9
19
Neuronal System
Transmission across Chemical Synapses
15
260
Neuronal System
Unblocking of NMDA receptors, glutamate binding and activation
21
Programmed Cell Death
24
205
Programmed Cell Death
Apoptosis
23
176
Programmed Cell Death
Apoptotic cleavage of cell adhesion proteins
8
11
Programmed Cell Death
Apoptotic cleavage of cellular proteins
18
37
Programmed Cell Death
Apoptotic execution phase
18
51
Programmed Cell Death
CASP8 activity is inhibited
14
10
Programmed Cell Death
Caspase activation via Death Receptors in the presence of ligand
15
15
Programmed Cell Death
Caspase activation via extrinsic apoptotic signalling pathway
17
25
Programmed Cell Death
Dimerization of procaspase-8
14
10
Programmed Cell Death
Regulated Necrosis
18
55
Programmed Cell Death
Regulation by c-FLIP
14
10
Programmed Cell Death
Regulation of necroptotic cell death
16
28
Programmed Cell Death
RIPK1-mediated regulated necrosis
16
28
Protein localization
13
158
Protein localization
Mitochondrial protein import
65
Reproduction
7
112
Reproduction, Cell Cycle
Meiosis
86
Reproduction, Cell Cycle
Meiotic synapsis
58
Sensory Perception
17
634
Sensory Perception, Metabolism
Retinoid metabolism and transport
15
44
Sensory Perception
Visual phototransduction
16
97
Signal Transduction
25
2516
Signal Transduction
Activated NTRK3 signals through PI3K
8
6
Signal Transduction
Activated NTRK3 signals through PLCG1
3
Signal Transduction
Activated NTRK3 signals through RAS
7
5
Signal Transduction
Antagonism of Activin by Follistatin
4
Signal Transduction
Axonal growth inhibition (RHOA activation)
9
Signal Transduction
Calcitonin-like ligand receptors
7
11
Signal Transduction
Chemokine receptors bind chemokines
17
57
Signal Transduction
Class A/1 (Rhodopsin-like receptors)
24
331
Signal Transduction
Class B/2 (Secretin family receptors)
16
95
Signal Transduction
Death Receptor Signalling
23
140
Signal Transduction
Downstream signal transduction
12
26
Signal Transduction
Drug-mediated inhibition of MET activation
9
2
Signal Transduction
Expression and Processing of Neurotrophins
4
Signal Transduction
FasL/ CD95L signaling
10
5
Signal Transduction
FGFR2 ligand binding and activation
13
16
Signal Transduction
FGFR2b ligand binding and activation
11
9
Signal Transduction
G alpha (i) signalling events
23
316
Signal Transduction
G alpha (s) signalling events
16
158
Signal Transduction
GAB1 signalosome
17
16
Signal Transduction
GPCR downstream signalling
25
629
Signal Transduction
GPCR ligand binding
24
465
Signal Transduction
Intracellular signaling by second messengers
24
292
Signal Transduction
MAPK family signaling cascades
24
309
Signal Transduction
MAPK1/MAPK3 signaling
24
270
Signal Transduction
MET activates PI3K/AKT signaling
9
5
Signal Transduction
MET activates PTK2 signaling
16
30
Signal Transduction
MET activates PTPN11
9
4
Signal Transduction
MET activates RAP1 and RAC1
11
10
Signal Transduction
MET activates RAS signaling
10
8
Signal Transduction
MET activates STAT3
9
3
Signal Transduction
MET interacts with TNS proteins
10
5
Signal Transduction
MET promotes cell motility
17
40
Signal Transduction
MET Receptor Activation
12
6
Signal Transduction
MET receptor recycling
11
9
Signal Transduction
Negative regulation of MET activity
16
20
Signal Transduction
Negative regulation of the PI3K/AKT network
23
99
Signal Transduction
Neurophilin interactions with VEGF and VEGFR
10
4
Signal Transduction
NGF processing
4
Signal Transduction
NR1H2 & NR1H3 regulate gene expression linked to lipogenesis
8
Signal Transduction
NR1H2 and NR1H3-mediated signaling
9
45
Signal Transduction
NTF3 activates NTRK3 signaling
2
Signal Transduction
NTRK3 as a dependence receptor
3
Signal Transduction
Nuclear signaling by ERBB4
15
31
Signal Transduction
p75 NTR receptor-mediated signalling
16
97
Signal Transduction
p75NTR regulates axonogenesis
9
10
Signal Transduction
Peptide ligand-binding receptors
23
196
Signal Transduction
PI5P, PP2A and IER3 Regulate PI3K/AKT Signaling
22
92
Signal Transduction
PIP3 activates AKT signaling
24
252
Signal Transduction
Pre-NOTCH Expression and Processing
14
78
Signal Transduction
Pre-NOTCH Processing in Golgi
10
18
Signal Transduction
RA biosynthesis pathway
22
Signal Transduction
RAC1 GTPase cycle
15
184
Signal Transduction
RAC2 GTPase cycle
14
88
Signal Transduction
RAC3 GTPase cycle
17
94
Signal Transduction
RAF/MAP kinase cascade
24
265
Signal Transduction
Regulation of TNFR1 signaling
16
33
Signal Transduction
RHO GTPase cycle
21
449
Signal Transduction
RHO GTPase Effectors
17
288
Signal Transduction
RHO GTPases activate IQGAPs
32
Signal Transduction
RHO GTPases Activate WASPs and WAVEs
10
35
Signal Transduction
RHOG GTPase cycle
12
74
Signal Transduction
RHOU GTPase cycle
11
39
Signal Transduction
RHOV GTPase cycle
9
37
Signal Transduction
RND1 GTPase cycle
9
42
Signal Transduction
RND2 GTPase cycle
13
43
Signal Transduction
RND3 GTPase cycle
10
42
Signal Transduction
Signaling by Activin
7
15
Signal Transduction
Signaling by ALK
14
25
Signal Transduction
Signaling by BMP
12
28
Signal Transduction
Signaling by EGFR
19
48
Signal Transduction
Signaling by ERBB4
17
54
Signal Transduction
Signaling by FGFR
18
76
Signal Transduction
Signaling by FGFR2
15
65
Signal Transduction
Signaling by GPCR
25
702
Signal Transduction
Signaling by MET
21
76
Signal Transduction
Signaling by NOTCH
22
202
Signal Transduction
Signaling by NTRK3 (TRKC)
11
14
Signal Transduction
Signaling by NTRKs
19
131
Signal Transduction
Signaling by Nuclear Receptors
22
261
Signal Transduction
Signaling by PDGF
19
54
Signal Transduction
Signaling by Receptor Tyrosine Kinases
25
505
Signal Transduction
Signaling by Retinoic Acid
43
Signal Transduction
Signaling by Rho GTPases
22
671
Signal Transduction
Signaling by Rho GTPases, Miro GTPases and RHOBTB3
22
686
Signal Transduction
Signaling by TGF-beta Receptor Complex
20
88
Signal Transduction
Signaling by TGFB family members
22
117
Signal Transduction
Signaling by VEGF
21
104
Signal Transduction
STAT3 nuclear events downstream of ALK signaling
7
10
Signal Transduction
TGF-beta receptor signaling activates SMADs
16
45
Signal Transduction
TNF signaling
17
42
Signal Transduction
TNFR1-induced NFkappaB signaling pathway
16
30
Signal Transduction
TNFR1-induced proapoptotic signaling
13
13
Signal Transduction
TNFR1-mediated ceramide production
11
6
Signal Transduction
TRAIL signaling
12
8
Signal Transduction
VEGF binds to VEGFR leading to receptor dimerization
13
8
Signal Transduction
VEGF ligand-receptor interactions
13
8
Signal Transduction
VEGFA-VEGFR2 Pathway
17
94
Signal Transduction
VEGFR2 mediated cell proliferation
9
16
Transport of small molecules
21
721
Transport of small molecules
Assembly of active LPL and LIPC lipase complexes
13
18
Transport of small molecules
Cellular hexose transport
21
Transport of small molecules
Chylomicron clearance
5
Transport of small molecules
LDL clearance
7
19
Transport of small molecules
Plasma lipoprotein assembly, remodeling, and clearance
17
71
Transport of small molecules
Plasma lipoprotein clearance
9
36
Transport of small molecules
Plasma lipoprotein remodeling
13
32
Transport of small molecules
SLC-mediated transmembrane transport
12
247
Vesicle-mediated transport
25
726
Vesicle-mediated transport
Binding and Uptake of Ligands by Scavenger Receptors
19
102
Vesicle-mediated transport
Cargo recognition for clathrin-mediated endocytosis
24
104
Vesicle-mediated transport
Clathrin-mediated endocytosis
24
144
Vesicle-mediated transport
Golgi Associated Vesicle Biogenesis
11
54
Vesicle-mediated transport
Intra-Golgi and retrograde Golgi-to-ER traffic
13
204
Vesicle-mediated transport
Lysosome Vesicle Biogenesis
10
35
Vesicle-mediated transport
Membrane Trafficking
25
627
Vesicle-mediated transport
Retrograde transport at the Trans-Golgi-Network
11
49
Vesicle-mediated transport
Scavenging by Class A Receptors
14
19
Vesicle-mediated transport
trans-Golgi Network Vesicle Budding
12
72
