# Supplementary material for: Alzheimer’s Disease polygenic risk, the plasma proteome, and dementia incidence among UK older adults
Source: GeroScience. 2024 Nov 26;47(2):2507–23. doi: 10.1007/s11357-024-01413-8 (PMC11978584; doi:10.1007/s11357-024-01413-8)
Supplement: Supplementary file 10 — Supplementary file10 Appendix X – Key mediators (TXT 1.72 KB) [file 11357_2024_1413_MOESM10_ESM.txt]

acvrl1(-)
ada2 (-)
adgrg1 (-)
adgrg2 (-)
adm (-)
agrn (-)
angpt2 (-)
apom (-)
asgr1 (-)
brk1 (+)
ca3 (+)
calca (-)
ccl16 (-)
ccl3 (-)
ccn4 (-)
cd274 (-)
cd300e (-)
cd302 (-)
cd34 (-)
cd74 (-)
cd83 (-)
cdcp1 (-)
cdh1 (-)
chrdl1 (-)
ckap4 (-)
clec4a (-)
clec6a (-)
clmp (-)
clstn2 (-)
cndp1 (+)
col6a3 (-)
colec12 (-)
cpm (-)
crim1 (-)
csf1 (-)
cst3 (-)
ctso (-)
ctsz (-)
cxcl16 (-)
dcbld2 (+)
dcn (+)
dpp7 (-)
efna1 (-)
efna4 (-) 
epha2 (-)
erbb3 (+)
f7 (+)
fabp4 (-)
fas (-)
fcar (-)
fgf21 (-)
fgfbp1 (-)
fstl3 (-)
furin (+) with mediated interaction
gfap (+) with mediated interaction
gfra1 (-)
ghrl (-)
grpel1 (-)
havcr2 (-)
hgf (-)
hnmt (-)
hspg2 (-)
igf2r (-)
igfbp2 (+)
igfbp4 (-)
igfbpl1 (-)
il10rb (-)
il18bp (-)
il18r1 (-)
il1rn (-)
il5ra (-)
itga11 (-)
itgb2 (+)
itih3 (+) with mediated interaction
kdr (-)
krt18 (-)
kynu (+) with mediated interaction
lair1 (-)
ldlr (+) with mediated interaction
lgals9 (-)
lilra5 (-)
ly96 (-)
mertk (+) with mediated interaction
mzb1 (-)
ncan (-)
ncs1 (+)
nefl (+) with mediated interaction ***One of the strongest mediators/interaction factors****      
ntrk3 (-)
omg (+) with mediated interaction
pag1 (+)
pdgfra (-)
pgf (-)
pigr (-)
pik3ip1 (-)
pilra (+)
pilrb (+)
pla2g10 (-)
pla2g15 (-)
plaur (-)
ptxr (+)
pvr (+) with mediated interaction
qpct (-)
rbp5 (-)
rnaset2 (-)
scarb2 (-)
serpina11 (-)
siglec1  (-)
smpd1 (-)
spink4 (-)
spon2 (-)
stc1 (-)
tfpi (-)
thbs2 (-)
timp1 (-)
tnc (+)
tnf (-)
tnfrsf10b (-)
tnfrsf11a (-)
tnfrsf1a (-)
tnfrsf1b (-)
tnfrsf6b (-)
tnfsf12 (+)
tnfsf13 (-)
tpp1 (-)
trem2 (-)
vsig4 (-)
wfikkn2 (-)

  

******************************* 

***********

  
 
