# Supplementary material for: Alzheimer’s Disease polygenic risk, the plasma proteome, and dementia incidence among UK older adults
Source: GeroScience. 2024 Nov 26;47(2):2507–23. doi: 10.1007/s11357-024-01413-8 (PMC11978584; doi:10.1007/s11357-024-01413-8)
Supplement: Supplementary file 12 — Supplementary file12 Appendix XII – Supplementary datasheet 3 (XLSX 79.5 KB) [file 11357_2024_1413_MOESM12_ESM.xlsx]

## Sheet: DATASHEET3 CONTENT
FOUR WAY DECOMPOSITION MODEL FINDINGS FOR TOP 86 PLASMA PROTEINS AND PCA COMPONENTS OF CONSISTENT MEDIATORS FOR AD PRS VS. AD
NO_MEDIATION_AD: NO SIGNIFICANT PURE INDIRECT EFFECT AMONG THE 86 TOP PLASMA PROTEINS FOR AD PRS (IGAP 2019) VS. AD
INCONSISTENT_MEDIATION_AD: INCONSISTENT MEDIATION (PIE P<0.05, PIE and TE have different signs) AMONG TOP 86 PLASMA PROTEINS, FOR AD PRS (IGAP 2019) vs. AD
CONSISTENT_MEDIATION_AD: CONSISTENT MEDIATION (PIE P<0.05, PIE and TE have same signs) AMONG TOP 86 PLASMA PROTEINS, FOR AD PRS (IGAP 2019) vs. AD
CONSISTENT_MED_PCA_AD: CONSISTENT MEDIATION AMONG PCA COMPONENTS, FOR AD PRS (IGAP 2019) vs. AD
CONSISTENT_MEDIATION_NEWPRS_AD: CONSISTENT MEDIATION (PIE P<0.05, PIE and TE have same signs) AMONG TOP 86 PLASMA PROTEINS, FOR new AD PRS (2022) vs. AD
CONSISTENT_MED_PCA_AD: CONSISTENT MEDIATION AMONG PCA COMPONENTS, FOR new AD PRS (2022) vs. AD

## Sheet: NO_MEDIATION_AD
FOURWAYDECOMP	Beta	SE	z	P	LCL	UCL	PROTEIN
te	1.16985	0.073585	15.9	<0.001	1.02562	1.31407	PLA2G7
cde	1.18545	0.0740484	16.01	<0.001	1.04032	1.33059	PLA2G7
intref	0.0075341	0.0060848	1.24	0.216	-0.0043918	0.01946	PLA2G7
intmed	-0.015539	0.0067872	-2.29	0.022	-0.0288418	-0.0022363	PLA2G7
pie	-0.0076033	0.0065245	-1.17	0.244	-0.0203911	0.0051844	PLA2G7
te	1.16498	0.0739232	15.76	<0.001	1.0201	1.30987	TREM2
cde	1.16627	0.0741514	15.73	<0.001	1.02094	1.3116	TREM2
intref	0.0001989	0.0010687	0.19	0.852	-0.0018956	0.0022935	TREM2
intmed	-0.0011191	0.0034716	-0.32	0.747	-0.0079233	0.0056852	TREM2
pie	-0.0003679	0.0034737	-0.11	0.916	-0.0071762	0.0064405	TREM2
te	1.15876	0.0737708	15.71	<0.001	1.01417	1.30335	CREG1
cde	1.14762	0.0741972	15.47	<0.001	1.00219	1.29304	CREG1
intref	0.0029689	0.0042653	0.7	0.486	-0.005391	0.0113287	CREG1
intmed	0.005086	0.0036028	1.41	0.158	-0.0019753	0.0121473	CREG1
pie	0.0030867	0.0034543	0.89	0.372	-0.0036836	0.0098571	CREG1
te	1.17186	0.0740368	15.83	<0.001	1.02676	1.31698	PDGFC
cde	1.13913	0.0743662	15.32	<0.001	0.993372	1.28488	PDGFC
intref	0.0159082	0.0101429	1.57	0.117	-0.0039716	0.0357879	PDGFC
intmed	0.0104779	0.0035731	2.93	0.003	0.0034747	0.017481	PDGFC
pie	0.0063519	0.0032912	1.93	0.054	-9.87e-05	0.0128025	PDGFC
te	1.1838	0.0736963	16.06	<0.001	1.03936	1.32824	RP2
cde	1.18918	0.0737252	16.13	<0.001	1.04468	1.33367	RP2
intref	-0.0055031	0.00609	-0.9	0.366	-0.0174393	0.0064331	RP2
intmed	-0.0052985	0.003209	-1.65	0.099	-0.011588	0.0009909	RP2
pie	0.0054278	0.0028929	1.88	0.061	-0.0002422	0.0110977	RP2
te	1.15064	0.0746242	15.42	<0.001	1.00438	1.2969	IL32
cde	1.14461	0.0749122	15.28	<0.001	0.99779	1.29144	IL32
intref	0.0016069	0.0042262	0.38	0.704	-0.0066762	0.0098901	IL32
intmed	0.0046531	0.0029745	1.56	0.118	-0.0011768	0.0104829	IL32
pie	-0.0002322	0.0028684	-0.08	0.935	-0.0058542	0.0053897	IL32
te	1.16013	0.072925	15.91	<0.001	1.01719	1.30306	SMPD1
cde	1.15886	0.073113	15.85	<0.001	1.01556	1.30216	SMPD1
intref	-0.0003941	0.0011929	-0.33	0.741	-0.0027322	0.0019439	SMPD1
intmed	-9.64e-05	0.0028293	-0.03	0.973	-0.0056417	0.005449	SMPD1
pie	0.0017586	0.0028323	0.62	0.535	-0.0037928	0.0073099	SMPD1
te	1.15604	0.0723991	15.97	<0.001	1.01414	1.29794	PVR
cde	1.14337	0.072359	15.8	<0.001	1.00155	1.28519	PVR
intref	0.00365	0.0043633	0.84	0.403	-0.0049018	0.0122018	PVR
intmed	0.0043103	0.0023121	1.86	0.062	-0.0002213	0.0088419	PVR
pie	0.0047048	0.0026304	1.79	0.074	-0.0004506	0.0098602	PVR
te	1.18979	0.0741013	16.06	<0.001	1.04456	1.33503	NAAA
cde	1.1888	0.0741229	16.04	<0.001	1.04352	1.33408	NAAA
intref	-0.0011867	0.0021434	-0.55	0.58	-0.0053877	0.0030143	NAAA
intmed	-0.0003784	0.0025936	-0.15	0.884	-0.0054618	0.0047049	NAAA
pie	0.0025623	0.0025767	0.99	0.32	-0.002488	0.0076126	NAAA
te	1.14978	0.071934	15.98	<0.001	1.00879	1.29076	CTSZ
cde	1.14844	0.0721006	15.93	<0.001	1.00712	1.28975	CTSZ
intref	-0.0010093	0.0052676	-0.19	0.848	-0.0113335	0.0093149	CTSZ
intmed	0.0045713	0.0026035	1.76	0.079	-0.0005315	0.0096741	CTSZ
pie	-0.0022228	0.0023365	-0.95	0.341	-0.0068022	0.0023566	CTSZ
te	1.14436	0.0722067	15.85	<0.001	1.00284	1.28588	CD99L2
cde	1.13927	0.0724124	15.73	<0.001	0.997342	1.28119	CD99L2
intref	0.0015105	0.0041967	0.36	0.719	-0.0067149	0.009736	CD99L2
intmed	0.00389	0.0024025	1.62	0.105	-0.0008188	0.0085988	CD99L2
pie	-0.0003062	0.0023598	-0.13	0.897	-0.0049314	0.0043189	CD99L2
te	1.16108	0.0737096	15.75	<0.001	1.01662	1.30555	GLB1
cde	1.15291	0.0738819	15.6	<0.001	1.0081	1.29771	GLB1
intref	0.0028934	0.0075517	0.38	0.702	-0.0119076	0.0176944	GLB1
intmed	0.006608	0.0027142	2.43	0.015	0.0012883	0.0119277	GLB1
pie	-0.0013272	0.0024103	-0.55	0.582	-0.0060513	0.0033969	GLB1
te	1.16792	0.0732804	15.94	<0.001	1.02429	1.31154	CES1
cde	1.1407	0.073746	15.47	<0.001	0.996158	1.28524	CES1
intref	0.014688	0.0095783	1.53	0.125	-0.0040852	0.0334612	CES1
intmed	0.0078301	0.0027895	2.81	0.005	0.0023628	0.0132973	CES1
pie	0.0047005	0.002585	1.82	0.069	-0.0003659	0.009767	CES1
te	1.17485	0.0731068	16.07	<0.001	1.03156	1.31814	CDHR2
cde	1.16729	0.0733448	15.92	<0.001	1.02354	1.31104	CDHR2
intref	0.0028171	0.0046887	0.6	0.548	-0.0063727	0.0120068	CDHR2
intmed	0.0041935	0.002442	1.72	0.086	-0.0005928	0.0089797	CDHR2
pie	0.0005485	0.0023902	0.23	0.818	-0.0041362	0.0052332	CDHR2
te	1.18484	0.0744069	15.92	<0.001	1.039	1.33067	PLA2G10
cde	1.18587	0.0744576	15.93	<0.001	1.03993	1.3318	PLA2G10
intref	0.0004132	0.0016657	0.25	0.804	-0.0028515	0.0036778	PLA2G10
intmed	-0.0012414	0.0022808	-0.54	0.586	-0.0057117	0.003229	PLA2G10
pie	-0.0002012	0.0021847	-0.09	0.927	-0.0044832	0.0040808	PLA2G10
te	1.18621	0.0744539	15.93	<0.001	1.04028	1.33214	HMOX2
cde	1.18724	0.074503	15.94	<0.001	1.04121	1.33326	HMOX2
intref	0.0003818	0.0026698	0.14	0.886	-0.0048509	0.0056144	HMOX2
intmed	-0.0018948	0.0022421	-0.85	0.398	-0.0062892	0.0024996	HMOX2
pie	0.0004855	0.0021971	0.22	0.825	-0.0038207	0.0047917	HMOX2
te	1.16722	0.0727126	16.05	<0.001	1.02471	1.30974	SMPD13A
cde	1.16401	0.0727895	15.99	<0.001	1.02135	1.30668	SMPD13A
intref	0.0001239	0.0020776	0.06	0.952	-0.0039482	0.004196	SMPD13A
intmed	0.0011057	0.0020159	0.55	0.583	-0.0028455	0.0050568	SMPD13A
pie	0.0019811	0.0020489	0.97	0.334	-0.0020346	0.0059968	SMPD13A
te	1.13193	0.0733926	15.42	<0.001	0.988088	1.27578	ACY1
cde	1.11953	0.0737813	15.17	<0.001	0.974921	1.26414	ACY1
intref	0.0064198	0.0072522	0.89	0.376	-0.0077942	0.0206338	ACY1
intmed	0.005373	0.0023378	2.3	0.022	0.000791	0.0099551	ACY1
pie	0.0006121	0.0020754	0.29	0.768	-0.0034557	0.0046798	ACY1
te	1.1357	0.0729166	15.58	<0.001	0.992787	1.27861	GUSB
cde	1.12533	0.0733528	15.34	<0.001	0.981564	1.2691	GUSB
intref	0.0051363	0.0071512	0.72	0.473	-0.0088797	0.0191523	GUSB
intmed	0.0053994	0.0022228	2.43	0.015	0.0010429	0.009756	GUSB
pie	-0.0001682	0.0019514	-0.09	0.931	-0.0039929	0.0036566	GUSB
te	1.16361	0.0732444	15.89	<0.001	1.02005	1.30717	CLEC4A
cde	1.16218	0.0734291	15.83	<0.001	1.01826	1.3061	CLEC4A
intref	-4.76e-05	0.0032174	-0.01	0.988	-0.0063536	0.0062584	CLEC4A
intmed	0.002355	0.0019844	1.19	0.235	-0.0015344	0.0062443	CLEC4A
pie	-0.0008776	0.0019469	-0.45	0.652	-0.0046935	0.0029382	CLEC4A
te	1.1622	0.0727865	15.97	<0.001	1.01954	1.30486	ANGPT13
cde	1.15965	0.0726162	15.97	<0.001	1.01732	1.30197	ANGPT13
intref	-0.0011625	0.0025584	-0.45	0.65	-0.0061769	0.0038519	ANGPT13
intmed	0.000731	0.0018258	0.4	0.689	-0.0028475	0.0043094	ANGPT13
pie	0.0029858	0.0019155	1.56	0.119	-0.0007685	0.0067401	ANGPT13
te	1.1626	0.0725727	16.02	<0.001	1.02036	1.30484	VWA1
cde	1.14943	0.0726838	15.81	<0.001	1.00697	1.29189	VWA1
intref	0.0070603	0.0070632	1	0.318	-0.0067832	0.0209039	VWA1
intmed	0.0051883	0.0022034	2.35	0.019	0.0008698	0.0095069	VWA1
pie	0.0009232	0.0020013	0.46	0.645	-0.0029993	0.0048456	VWA1
te	1.16197	0.0735645	15.8	<0.001	1.01778	1.30615	CTSF
cde	1.16215	0.073255	15.86	<0.001	1.01857	1.30572	CTSF
intref	-0.0019524	0.0025324	-0.77	0.441	-0.0069158	0.0030109	CTSF
intmed	-0.0006549	0.0018406	-0.36	0.722	-0.0042624	0.0029525	CTSF
pie	0.0024291	0.0019957	1.22	0.224	-0.0014825	0.0063407	CTSF
te	1.17516	0.0733478	16.02	<0.001	1.0314	1.31892	HSD11B1
cde	1.17366	0.0734375	15.98	<0.001	1.02972	1.31759	HSD11B1
intref	0.0002463	0.0015458	0.16	0.873	-0.0027833	0.0032759	HSD11B1
intmed	0.001199	0.0021038	0.57	0.569	-0.0029244	0.0053225	HSD11B1
pie	5.48e-05	0.0020052	0.03	0.978	-0.0038754	0.003985	HSD11B1
te	1.15451	0.0730751	15.8	<0.001	1.01128	1.29773	TPP1
cde	1.14836	0.0732897	15.67	<0.001	1.00471	1.292	TPP1
intref	0.0025701	0.0051581	0.5	0.618	-0.0075396	0.0126799	TPP1
intmed	0.0036678	0.002109	1.74	0.082	-0.0004659	0.0078014	TPP1
pie	-8.71e-05	0.0018855	-0.05	0.963	-0.0037827	0.0036084	TPP1
te	1.15538	0.0727353	15.88	<0.001	1.01282	1.29793	PRCP
cde	1.14048	0.0727383	15.68	<0.001	0.99792	1.28305	PRCP
intref	0.0084639	0.0073495	1.15	0.249	-0.0059408	0.0228686	PRCP
intmed	0.0047644	0.0021258	2.24	0.025	0.000598	0.0089308	PRCP
pie	0.0016625	0.0018414	0.9	0.367	-0.0019466	0.0052716	PRCP
te	1.16658	0.0743573	15.69	<0.001	1.02084	1.31232	C19ORF12
cde	1.16714	0.0743681	15.69	<0.001	1.02138	1.3129	C19ORF12
intref	-0.0016745	0.0046552	-0.36	0.719	-0.0107986	0.0074495	C19ORF12
intmed	0.0029539	0.0022174	1.33	0.183	-0.0013921	0.0073	C19ORF12
pie	-0.0018418	0.0017206	-1.07	0.284	-0.0052141	0.0015306	C19ORF12
te	1.14021	0.0724577	15.74	<0.001	0.998191	1.28222	NCAN
cde	1.14593	0.0721134	15.89	<0.001	1.00459	1.28727	NCAN
intref	-0.0029227	0.0033055	-0.88	0.377	-0.0094014	0.0035561	NCAN
intmed	0.0001982	0.0017951	0.11	0.912	-0.0033201	0.0037165	NCAN
pie	-0.0030013	0.0017731	-1.69	0.091	-0.0064765	0.0004739	NCAN
te	1.16225	0.0728844	15.95	<0.001	1.0194	1.3051	KRT18
cde	1.16784	0.0728751	16.03	<0.001	1.02501	1.31068	KRT18
intref	-0.0046859	0.0044865	-1.04	0.296	-0.0134792	0.0041074	KRT18
intmed	0.0020345	0.0020041	1.02	0.31	-0.0018935	0.0059625	KRT18
pie	-0.0029399	0.0017741	-1.66	0.097	-0.0064171	0.0005373	KRT18
te	1.16761	0.0728963	16.02	<0.001	1.02474	1.31049	HLA_DRA
cde	1.17282	0.0728933	16.09	<0.001	1.02995	1.31569	HLA_DRA
intref	-0.0037408	0.0036275	-1.03	0.302	-0.0108506	0.0033689	HLA_DRA
intmed	0.0012777	0.0018114	0.71	0.481	-0.0022726	0.0048279	HLA_DRA
pie	-0.0027445	0.001739	-1.58	0.115	-0.0061528	0.0006638	HLA_DRA
te	1.16839	0.0728171	16.05	<0.001	1.02567	1.31111	IGSF3
cde	1.16874	0.0728864	16.04	<0.001	1.02588	1.31159	IGSF3
intref	-0.0011741	0.0038999	-0.3	0.763	-0.0088177	0.0064695	IGSF3
intmed	0.002272	0.0020581	1.1	0.27	-0.0017617	0.0063058	IGSF3
pie	-0.0014464	0.001707	-0.85	0.397	-0.0047921	0.0018992	IGSF3
te	1.16432	0.0726445	16.03	<0.001	1.02194	1.3067	PLA2G15
cde	1.16892	0.0725684	16.11	<0.001	1.02669	1.31115	PLA2G15
intref	-0.0039462	0.0043241	-0.91	0.361	-0.0124214	0.0045289	PLA2G15
intmed	0.0018805	0.0018205	1.03	0.302	-0.0016877	0.0054486	PLA2G15
pie	-0.0025333	0.001707	-1.48	0.138	-0.005879	0.0008124	PLA2G15
te	1.13874	0.0738332	15.42	<0.001	0.994033	1.28345	KITLG
cde	1.13086	0.0741758	15.25	<0.001	0.985475	1.27624	KITLG
intref	0.0039171	0.005095	0.77	0.442	-0.0060689	0.0139031	KITLG
intmed	0.0031554	0.0018533	1.7	0.089	-0.000477	0.0067877	KITLG
pie	0.0008134	0.001727	0.47	0.638	-0.0025715	0.0041982	KITLG
te	1.15203	0.0722095	15.95	<0.001	1.0105	1.29356	ARSA1
cde	1.14018	0.0723914	15.75	<0.001	0.998292	1.28206	ARSA1
intref	0.0067013	0.0064722	1.04	0.3	-0.005984	0.0193866	ARSA1
intmed	0.0041008	0.0018574	2.21	0.027	0.0004603	0.0077413	ARSA1
pie	0.0010478	0.0016441	0.64	0.524	-0.0021746	0.0042702	ARSA1
te	1.16215	0.0726128	16	<0.001	1.01983	1.30447	FURIN
cde	1.13681	0.073085	15.55	<0.001	0.993571	1.28006	FURIN
intref	0.0166281	0.0098724	1.68	0.092	-0.0027215	0.0359776	FURIN
intmed	0.0058933	0.0020503	2.87	0.004	0.0018748	0.0099119	FURIN
pie	0.0028132	0.0017942	1.57	0.117	-0.0007034	0.0063298	FURIN
te	1.15043	0.0726447	15.84	<0.001	1.00805	1.29281	CPM
cde	1.15037	0.0727187	15.82	<0.001	1.00785	1.2929	CPM
intref	-2.8e-06	6.3e-05	-0.04	0.965	-0.0001262	0.0001206	CPM
intmed	6.16e-05	0.0016661	0.04	0.97	-0.0032039	0.0033272	CPM
pie	-7.79e-07	0.0016475	0	1	-0.0032298	0.0032283	CPM
te	1.15379	0.072294	15.96	<0.001	1.0121	1.29549	CTSO
cde	1.15213	0.072441	15.9	<0.001	1.01015	1.29411	CTSO
intref	0.0001376	0.0039773	0.03	0.972	-0.0076577	0.0079329	CTSO
intmed	0.0023252	0.001877	1.24	0.215	-0.0013537	0.0060042	CTSO
pie	-0.0008012	0.0016172	-0.5	0.62	-0.0039708	0.0023684	CTSO
te	1.13762	0.0727208	15.64	<0.001	0.995091	1.28015	TNFSF10
cde	1.11145	0.0730624	15.21	<0.001	0.968254	1.25465	TNFSF10
intref	0.0178927	0.0098317	1.82	0.069	-0.001377	0.0371624	TNFSF10
intmed	0.0058771	0.0019096	3.08	0.002	0.0021342	0.0096199	TNFSF10
pie	0.0023985	0.0016396	1.46	0.144	-0.0008151	0.0056122	TNFSF10
te	1.16562	0.0739794	15.76	<0.001	1.02063	1.31062	ENPP7
cde	1.16491	0.0738465	15.77	<0.001	1.02017	1.30965	ENPP7
intref	-3.15e-05	0.000663	-0.05	0.962	-0.0013309	0.0012679	ENPP7
intmed	0.0002137	0.0016708	0.13	0.898	-0.0030611	0.0034884	ENPP7
pie	0.0005314	0.0016556	0.32	0.748	-0.0027135	0.0037762	ENPP7
te	1.16219	0.0729102	15.94	<0.001	1.01929	1.30509	LDLR
cde	1.13948	0.0727964	15.65	<0.001	0.9968	1.28216	LDLR
intref	0.0152611	0.0096119	1.59	0.112	-0.0035779	0.0341	LDLR
intmed	0.0054133	0.0019465	2.78	0.005	0.0015982	0.0092283	LDLR
pie	0.0020362	0.0015815	1.29	0.198	-0.0010635	0.0051359	LDLR
te	1.19931	0.0745823	16.08	<0.001	1.05313	1.34549	HNMT
cde	1.20335	0.0748857	16.07	<0.001	1.05658	1.35013	HNMT
intref	-0.0039322	0.0049325	-0.8	0.425	-0.0135997	0.0057354	HNMT
intmed	0.0021435	0.0016376	1.31	0.191	-0.001066	0.0053531	HNMT
pie	-0.0022581	0.0015819	-1.43	0.153	-0.0053585	0.0008423	HNMT
te	1.16119	0.0723012	16.06	<0.001	1.01948	1.3029	MZB1
cde	1.15357	0.0724656	15.92	<0.001	1.01154	1.2956	MZB1
intref	0.0040886	0.0066132	0.62	0.536	-0.0088731	0.0170503	MZB1
intmed	0.0037727	0.0017207	2.19	0.028	0.0004002	0.0071451	MZB1
pie	-0.0002369	0.0014899	-0.16	0.874	-0.0031571	0.0026834	MZB1
te	1.18923	0.0732866	16.23	<0.001	1.04559	1.33287	CCL3
cde	1.18456	0.0734831	16.12	<0.001	1.04053	1.32858	CCL3
intref	0.0016753	0.0070165	0.24	0.811	-0.0120767	0.0154273	CCL3
intmed	0.0042445	0.0020275	2.09	0.036	0.0002708	0.0082183	CCL3
pie	-0.001246	0.0011074	-1.13	0.26	-0.0034164	0.0009244	CCL3
te	1.16657	0.0740041	15.76	<0.001	1.02153	1.31162	GSTA3
cde	1.15525	0.0741717	15.58	<0.001	1.00987	1.30062	GSTA3
intref	0.0067952	0.007528	0.9	0.367	-0.0079594	0.0215498	GSTA3
intmed	0.0041293	0.0018275	2.26	0.024	0.0005474	0.0077112	GSTA3
pie	0.0004038	0.0015662	0.26	0.797	-0.0026659	0.0034734	GSTA3
te	1.17831	0.0738976	15.95	<0.001	1.03348	1.32315	AGR3
cde	1.17948	0.073905	15.96	<0.001	1.03463	1.32433	AGR3
intref	-0.0007262	0.0031527	-0.23	0.818	-0.0069054	0.0054531	AGR3
intmed	-0.0015022	0.0015049	-1	0.318	-0.0044517	0.0014472	AGR3
pie	0.0010616	0.0014485	0.73	0.464	-0.0017773	0.0039005	AGR3
te	1.22024	0.0770216	15.84	<0.001	1.06929	1.3712	CDCP1
cde	1.22552	0.0778877	15.73	<0.001	1.07287	1.37818	CDCP1
intref	-0.0021647	0.0034441	-0.63	0.53	-0.0089149	0.0045856	CDCP1
intmed	-0.0004562	0.0014814	-0.31	0.758	-0.0033597	0.0024474	CDCP1
pie	-0.0026595	0.0014764	-1.8	0.072	-0.0055532	0.0002342	CDCP1
te	1.14199	0.0727664	15.69	<0.001	0.999372	1.28461	NTRK3
cde	1.14082	0.0726718	15.7	<0.001	0.99839	1.28326	NTRK3
intref	5.63e-05	0.0032813	0.02	0.986	-0.0063748	0.0064875	NTRK3
intmed	0.0017243	0.0014921	1.16	0.248	-0.0012002	0.0046489	NTRK3
pie	-0.0006131	0.001438	-0.43	0.67	-0.0034315	0.0022054	NTRK3
te	1.15017	0.0720898	15.95	<0.001	1.00887	1.29146	FCRL5
cde	1.13342	0.0722283	15.69	<0.001	0.991851	1.27498	FCRL5
intref	0.010631	0.0073648	1.44	0.149	-0.0038038	0.0250658	FCRL5
intmed	0.004052	0.0016144	2.51	0.012	0.0008878	0.0072162	FCRL5
pie	0.0020663	0.0014555	1.42	0.156	-0.0007863	0.004919	FCRL5
te	1.14148	0.0732613	15.58	<0.001	0.997889	1.28507	DPP7
cde	1.1377	0.0732698	15.53	<0.001	0.994092	1.2813	DPP7
intref	0.0014044	0.0061006	0.23	0.818	-0.0105526	0.0133613	DPP7
intmed	0.0032033	0.0016237	1.97	0.049	2.09e-05	0.0063857	DPP7
pie	-0.0008271	0.0014678	-0.56	0.573	-0.0037039	0.0020497	DPP7
te	1.15338	0.0724699	15.92	<0.001	1.01134	1.29542	AGRP
cde	1.15416	0.0723393	15.95	<0.001	1.01238	1.29594	AGRP
intref	-0.0017153	0.002582	-0.66	0.506	-0.0067759	0.0033454	AGRP
intmed	-0.000641	0.0013953	-0.46	0.646	-0.0033757	0.0020938	AGRP
pie	0.0015752	0.0014693	1.07	0.284	-0.0013045	0.004455	AGRP
te	1.16107	0.073257	15.85	<0.001	1.01748	1.30465	LILRA5
cde	1.1685	0.0731761	15.97	<0.001	1.02508	1.31192	LILRA5
intref	-0.0061002	0.0049177	-1.24	0.215	-0.0157388	0.0035383	LILRA5
intmed	0.0014799	0.0014772	1	0.316	-0.0014154	0.0043752	LILRA5
pie	-0.0028152	0.0015312	-1.84	0.066	-0.0058164	0.0001859	LILRA5
te	1.16161	0.0727335	15.97	<0.001	1.01906	1.30417	CD34
cde	1.16201	0.072757	15.97	<0.001	1.01941	1.30461	CD34
intref	-0.0001469	0.0007312	-0.2	0.841	-0.0015801	0.0012862	CD34
intmed	0.0001755	0.0013818	0.13	0.899	-0.0025328	0.0028839	CD34
pie	-0.0004269	0.0014015	-0.3	0.761	-0.0031738	0.0023201	CD34
te	1.15048	0.0731821	15.72	<0.001	1.00704	1.29391	GSTA1
cde	1.1399	0.0733366	15.54	<0.001	0.99616	1.28363	GSTA1
intref	0.0062847	0.0063864	0.98	0.325	-0.0062325	0.0188019	GSTA1
intmed	0.0031958	0.0016637	1.92	0.055	-6.5e-05	0.0064566	GSTA1
pie	0.0011015	0.0014793	0.74	0.457	-0.0017979	0.0040009	GSTA1
te	1.16317	0.0728157	15.97	<0.001	1.02046	1.30589	CD74
cde	1.16581	0.0731861	15.93	<0.001	1.02236	1.30925	CD74
intref	0.0018685	0.0049066	0.38	0.703	-0.0077482	0.0114853	CD74
intmed	-0.0017708	0.001402	-1.26	0.207	-0.0045186	0.000977	CD74
pie	-0.0027324	0.001425	-1.92	0.055	-0.0055255	6.06e-05	CD74
te	1.15409	0.0725831	15.9	<0.001	1.01182	1.29635	THBS2
cde	1.15649	0.0722979	16	<0.001	1.01479	1.29819	THBS2
intref	0.0004596	0.0034144	0.13	0.893	-0.0062325	0.0071517	THBS2
intmed	-0.0010266	0.0014553	-0.71	0.481	-0.003879	0.0018258	THBS2
pie	-0.0018396	0.0013801	-1.33	0.183	-0.0045446	0.0008654	THBS2
te	1.18769	0.0740122	16.05	<0.001	1.04263	1.33275	IFNGR2
cde	1.18848	0.0740006	16.06	<0.001	1.04344	1.33352	IFNGR2
intref	-7.53e-05	0.000915	-0.08	0.934	-0.0018686	0.0017181	IFNGR2
intmed	-0.0001469	0.0013865	-0.11	0.916	-0.0028643	0.0025706	IFNGR2
pie	-0.0005728	0.0013751	-0.42	0.677	-0.0032681	0.0021224	IFNGR2
te	1.14448	0.0722541	15.84	<0.001	1.00287	1.2861	IL18R1
cde	1.14865	0.0720756	15.94	<0.001	1.00738	1.28991	IL18R1
intref	-0.0034524	0.0039012	-0.88	0.376	-0.0110986	0.0041937	IL18R1
intmed	0.0012332	0.0014558	0.85	0.397	-0.0016201	0.0040866	IL18R1
pie	-0.0019432	0.0014037	-1.38	0.166	-0.0046944	0.0008081	IL18R1
te	1.15434	0.0728958	15.84	<0.001	1.01146	1.29721	HAO1
cde	1.1505	0.072824	15.8	<0.001	1.00777	1.29323	HAO1
intref	0.0017268	0.0048742	0.35	0.723	-0.0078265	0.0112801	HAO1
intmed	0.0024212	0.0014946	1.62	0.105	-0.0005082	0.0053506	HAO1
pie	-0.0003119	0.001359	-0.23	0.818	-0.0029755	0.0023517	HAO1
te	1.17402	0.0739732	15.87	<0.001	1.02903	1.319	ADH4
cde	1.15771	0.0739688	15.65	<0.001	1.01273	1.30268	ADH4
intref	0.01084	0.0082548	1.31	0.189	-0.0053392	0.0270191	ADH4
intmed	0.0041083	0.0016947	2.42	0.015	0.0007868	0.0074299	ADH4
pie	0.001366	0.0014444	0.95	0.344	-0.0014649	0.004197	ADH4
te	1.16338	0.0730198	15.93	<0.001	1.02026	1.3065	DCTN2
cde	1.16428	0.0726564	16.02	<0.001	1.02188	1.30669	DCTN2
intref	-0.00273	0.0031637	-0.86	0.388	-0.0089308	0.0034708	DCTN2
intmed	-0.0002711	0.0013461	-0.2	0.84	-0.0029094	0.0023672	DCTN2
pie	0.0020982	0.0013985	1.5	0.134	-0.0006428	0.0048392	DCTN2
te	1.15355	0.0730733	15.79	<0.001	1.01033	1.29677	LEP
cde	1.15219	0.0731637	15.75	<0.001	1.00879	1.29559	LEP
intref	0.000235	0.0012232	0.19	0.848	-0.0021624	0.0026324	LEP
intmed	0.0005624	0.0012924	0.44	0.663	-0.0019707	0.0030954	LEP
pie	0.0005607	0.0012586	0.45	0.656	-0.001906	0.0030275	LEP
te	1.16017	0.0728092	15.93	<0.001	1.01747	1.30288	KYNU
cde	1.14099	0.0725656	15.72	<0.001	0.998768	1.28322	KYNU
intref	0.0128656	0.0088385	1.46	0.145	-0.0044575	0.0301888	KYNU
intmed	0.0039378	0.0016613	2.37	0.018	0.0006817	0.0071939	KYNU
pie	0.0023775	0.0014524	1.64	0.102	-0.0004691	0.0052241	KYNU
te	1.17737	0.072796	16.17	<0.001	1.03469	1.32005	CD300E
cde	1.18297	0.0730005	16.2	<0.001	1.03989	1.32605	CD300E
intref	-0.0032724	0.0035775	-0.91	0.36	-0.0102842	0.0037395	CD300E
intmed	3.38e-05	0.0012819	0.03	0.979	-0.0024788	0.0025463	CD300E
pie	-0.0023619	0.0013241	-1.78	0.074	-0.004957	0.0002333	CD300E
te	1.16765	0.0731933	15.95	<0.001	1.02419	1.31111	CXL10
cde	1.16487	0.0731068	15.93	<0.001	1.02158	1.30816	CXL10
intref	0.0007379	0.0023955	0.31	0.758	-0.0039572	0.0054329	CXL10
intmed	0.0009609	0.0013139	0.73	0.465	-0.0016142	0.003536	CXL10
pie	0.0010806	0.0013427	0.8	0.421	-0.0015511	0.0037123	CXL10
te	1.15681	0.072305	16	<0.001	1.0151	1.29853	NOMO1
cde	1.14692	0.0722711	15.87	<0.001	1.00527	1.28857	NOMO1
intref	0.0055178	0.0056206	0.98	0.326	-0.0054984	0.0165339	NOMO1
intmed	0.0025027	0.0014161	1.77	0.077	-0.0002728	0.0052782	NOMO1
pie	0.00187	0.0013678	1.37	0.172	-0.0008108	0.0045508	NOMO1
te	1.17153	0.0733375	15.97	<0.001	1.02779	1.31527	LTBP3
cde	1.17529	0.0733405	16.03	<0.001	1.03154	1.31903	LTBP3
intref	-0.0034627	0.0040764	-0.85	0.396	-0.0114524	0.004527	LTBP3
intmed	0.0015114	0.0014091	1.07	0.283	-0.0012504	0.0042732	LTBP3
pie	-0.0018078	0.0012817	-1.41	0.158	-0.0043199	0.0007042	LTBP3
te	1.16864	0.0727641	16.06	<0.001	1.02602	1.31125	IL1RN
cde	1.1692	0.0728276	16.05	<0.001	1.02646	1.31194	IL1RN
intref	-5.15e-05	0.0007188	-0.07	0.943	-0.0014604	0.0013574	IL1RN
intmed	-9.5e-05	0.0012993	-0.07	0.942	-0.0026415	0.0024515	IL1RN
pie	-0.0004199	0.0012949	-0.32	0.746	-0.0029579	0.0021181	IL1RN
te	1.14539	0.0729673	15.7	<0.001	1.00238	1.28841	FCRL3
cde	1.14851	0.0728843	15.76	<0.001	1.00566	1.29137	FCRL3
intref	-0.0033078	0.0047768	-0.69	0.489	-0.0126701	0.0060545	FCRL3
intmed	0.0019274	0.0013198	1.46	0.144	-0.0006594	0.0045142	FCRL3
pie	-0.0017387	0.0012828	-1.36	0.175	-0.004253	0.0007756	FCRL3
te	1.15263	0.0719092	16.03	<0.001	1.01169	1.29357	INHBC
cde	1.14531	0.0721481	15.87	<0.001	1.0039	1.28672	INHBC
intref	0.0043545	0.0061567	0.71	0.479	-0.0077124	0.0164214	INHBC
intmed	0.0029408	0.0013905	2.11	0.034	0.0002154	0.0056661	INHBC
pie	2.77e-05	0.0012614	0.02	0.983	-0.0024446	0.0024999	INHBC
te	1.17437	0.0733309	16.01	<0.001	1.03065	1.3181	SULTA1
cde	1.17556	0.0733322	16.03	<0.001	1.03183	1.31929	SULTA1
intref	-0.0004736	0.0014574	-0.32	0.745	-0.0033302	0.0023829	SULTA1
intmed	9.29e-05	0.0014226	0.07	0.948	-0.0026954	0.0028811	SULTA1
pie	-0.0008087	0.0012686	-0.64	0.524	-0.0032952	0.0016778	SULTA1
te	1.15856	0.0733105	15.8	<0.001	1.01487	1.30224	ALDHRA1
cde	1.16215	0.0731065	15.9	<0.001	1.01887	1.30544	ALDHRA1
intref	-0.0024949	0.0027862	-0.9	0.371	-0.0079558	0.002966	ALDHRA1
intmed	0.0005564	0.0012886	0.43	0.666	-0.0019693	0.003082	ALDHRA1
pie	-0.0016564	0.001195	-1.39	0.166	-0.0039986	0.0006858	ALDHRA1
te	1.15688	0.0722307	16.02	<0.001	1.01531	1.29845	ITGA5
cde	1.15357	0.0723545	15.94	<0.001	1.01176	1.29538	ITGA5
intref	0.0014866	0.0030336	0.49	0.624	-0.0044591	0.0074323	ITGA5
intmed	0.0014229	0.0012834	1.11	0.268	-0.0010924	0.0039383	ITGA5
pie	0.000395	0.0012419	0.32	0.75	-0.0020391	0.0028291	ITGA5
te	1.17992	0.0732918	16.1	<0.001	1.03627	1.32357	ISM1
cde	1.18229	0.0733968	16.11	<0.001	1.03844	1.32615	ISM1
intref	-0.002392	0.0040394	-0.59	0.554	-0.0103091	0.0055251	ISM1
intmed	0.0014329	0.0013009	1.1	0.271	-0.0011168	0.0039825	ISM1
pie	-0.0014116	0.001279	-1.1	0.27	-0.0039184	0.0010951	ISM1
te	1.17579	0.0724326	16.23	<0.001	1.03382	1.31775	SIGLEC1
cde	1.18167	0.0725007	16.3	<0.001	1.03957	1.32377	SIGLEC1
intref	-0.0039253	0.0037687	-1.04	0.298	-0.0113117	0.0034612	SIGLEC1
intmed	0.000307	0.0012734	0.24	0.809	-0.0021888	0.0028027	SIGLEC1
pie	-0.0022633	0.0013102	-1.73	0.084	-0.0048313	0.0003047	SIGLEC1
te	1.16771	0.0727184	16.06	<0.001	1.02518	1.31023	CLEC11A
cde	1.16981	0.072766	16.08	<0.001	1.02719	1.31243	CLEC11A
intref	-0.0008828	0.0019508	-0.45	0.651	-0.0047063	0.0029407	CLEC11A
intmed	-1.68e-05	0.0011899	-0.01	0.989	-0.0023489	0.0023153	CLEC11A
pie	-0.0012021	0.0012353	-0.97	0.33	-0.0036232	0.0012189	CLEC11A

## Sheet: INCONSISTENT_MEDIATION_AD
FOURWAYDECOMP	Beta	SE	z	P	LCL	UCL	PROTEIN
te	1.15035	0.0726501	15.83	<0.001	1.00796	1.29274	FGFBP1
cde	1.16646	0.0721734	16.16	<0.001	1.025	1.30791	FGFBP1
intref	-0.0074123	0.0053077	-1.4	0.163	-0.0178151	0.0029906	FGFBP1
intmed	0.0004407	0.0034977	0.13	0.9	-0.0064146	0.007296	FGFBP1
pie	-0.0091348	0.0033104	-2.76	0.006	-0.0156231	-0.0026465	FGFBP1
te	1.17141	0.0727958	16.09	<0.001	1.02873	1.31408	APOM
cde	1.17489	0.0728549	16.13	<0.001	1.0321	1.31768	APOM
intref	0.0048442	0.0063496	0.76	0.446	-0.0076007	0.0172892	APOM
intmed	-0.0036413	0.0019635	-1.85	0.064	-0.0074897	0.0002071	APOM
pie	-0.004688	0.0019593	-2.39	0.017	-0.0085281	-0.0008479	APOM
te	1.16303	0.0732516	15.88	<0.001	1.01946	1.3066	TFPI
cde	1.16554	0.0726208	16.05	<0.001	1.02321	1.30788	TFPI
intref	0.0048017	0.0069676	0.69	0.491	-0.0088545	0.0184579	TFPI
intmed	-0.003252	0.0019966	-1.63	0.103	-0.0071653	0.0006613	TFPI
pie	-0.0040579	0.0019543	-2.08	0.038	-0.0078882	-0.0002276	TFPI
te	1.20336	0.0743075	16.19	<0.001	1.05772	1.349	CALCA
cde	1.21075	0.074361	16.28	<0.001	1.06501	1.3565	CALCA
intref	-0.0038077	0.0034336	-1.11	0.267	-0.0105374	0.0029221	CALCA
intmed	-0.0002645	0.0014588	-0.18	0.856	-0.0031237	0.0025946	CALCA
pie	-0.0033184	0.0014617	-2.27	0.023	-0.0061834	-0.0004535	CALCA

## Sheet: CONSISTENT_MEDIATION_AD
FOURWAYDECOMP	Beta	SE	z	P	LCL	UCL	PROTEIN
te	1.20229	0.0761998	15.78	<0.001	1.05294	1.35164	BRK1
cde	1.16643	0.0768612	15.18	<0.001	1.01578	1.31707	BRK1
intref	0.0064031	0.0091889	0.7	0.486	-0.0116069	0.024413	BRK1
intmed	0.0115635	0.0043774	2.64	0.008	0.0029839	0.020143	BRK1
pie	0.0179002	0.0043557	4.11	<0.001	0.0093631	0.0264373	BRK1
p_cde	0.970168	0.0122617	79.12	<0.001	0.946136	0.994201	BRK1
p_intref	0.0053257	0.0076578	0.7	0.487	-0.0096833	0.0203347	BRK1
p_intmed	0.0096179	0.0036136	2.66	0.008	0.0025352	0.0167005	BRK1
p_pie	0.0148884	0.0036603	4.07	<0.001	0.0077144	0.0220624	BRK1
te	1.08475	0.0788985	13.75	<0.001	0.930109	1.23939	GFAP
cde	0.865547	0.0750314	11.54	<0.001	0.718488	1.01261	GFAP
intref	0.141055	0.0182113	7.75	<0.001	0.105362	0.176749	GFAP
intmed	0.0417832	0.004561	9.16	<0.001	0.0328438	0.0507227	GFAP
pie	0.0363621	0.0036238	10.03	<0.001	0.0292596	0.0434645	GFAP
p_cde	0.797925	0.0221227	36.07	<0.001	0.754565	0.841284	GFAP
p_intref	0.130035	0.0171957	7.56	<0.001	0.0963321	0.163738	GFAP
p_intmed	0.0385189	0.003716	10.37	<0.001	0.0312357	0.045802	GFAP
p_pie	0.0335212	0.0037496	8.94	<0.001	0.0261721	0.0408703	GFAP
te	1.21464	0.0803286	15.12	<0.001	1.0572	1.37208	NEFL
cde	1.08854	0.0792419	13.74	<0.001	0.933231	1.24385	NEFL
intref	0.0959247	0.0206071	4.65	<0.001	0.0555355	0.136314	NEFL
intmed	0.016178	0.0031653	5.11	<0.001	0.0099742	0.0223818	NEFL
pie	0.0139965	0.0025555	5.48	<0.001	0.0089878	0.0190051	NEFL
p_cde	0.896184	0.0191501	46.8	<0.001	0.858651	0.933717	NEFL
p_intref	0.0789737	0.0169829	4.65	<0.001	0.0456878	0.112259	NEFL
p_intmed	0.0133191	0.0024902	5.35	<0.001	0.0084385	0.0181998	NEFL
p_pie	0.0115231	0.0021125	5.45	<0.001	0.0073827	0.0156636	NEFL
te	1.19299	0.074061	16.11	<0.001	1.04784	1.33815	NCS1
cde	1.18929	0.0745087	15.96	<0.001	1.04326	1.33533	NCS1
intref	-0.0020475	0.0053682	-0.38	0.703	-0.012569	0.0084739	NCS1
intmed	0.0015313	0.0014971	1.02	0.306	-0.0014029	0.0044655	NCS1
pie	0.0042155	0.0016668	2.53	0.011	0.0009486	0.0074825	NCS1
p_cde	0.996899	0.0056655	175.96	<0.001	0.985795	1.008	NCS1
p_intref	-0.0017163	0.0044938	-0.38	0.703	-0.010524	0.0070914	NCS1
p_intmed	0.0012836	0.0012529	1.02	0.306	-0.0011721	0.0037392	NCS1
p_pie	0.0035336	0.0013964	2.53	0.011	0.0007967	0.0062705	NCS1
te	1.16569	0.0728839	15.99	<0.001	1.02284	1.30854	TNC
cde	1.15673	0.0729865	15.85	<0.001	1.01368	1.29978	TNC
intref	0.0038832	0.0056412	0.69	0.491	-0.0071734	0.0149399	TNC
intmed	0.0022587	0.001373	1.65	0.1	-0.0004322	0.0049497	TNC
pie	0.0028196	0.0014109	2	0.046	5.43e-05	0.005585	TNC
p_cde	0.992312	0.0062939	157.66	<0.001	0.979976	1.00465	TNC
p_intref	0.0033313	0.0048415	0.69	0.491	-0.0061578	0.0128203	TNC
p_intmed	0.0019377	0.0011732	1.65	0.099	-0.0003618	0.0042371	TNC
p_pie	0.0024188	0.0012114	2	0.046	4.45e-05	0.0047932	TNC
te	1.16568	0.0732612	15.91	<0.001	1.02209	1.30927	PILRB
cde	1.16677	0.0725555	16.08	<0.001	1.02456	1.30897	PILRB
intref	-0.0065886	0.0066377	-0.99	0.321	-0.0195983	0.0064211	PILRB
intmed	0.0009642	0.0013177	0.73	0.464	-0.0016185	0.0035468	PILRB
pie	0.0045339	0.0017055	2.66	0.008	0.0011912	0.0078765	PILRB
p_cde	1.00094	0.006365	157.26	<0.001	0.98846	1.01341	PILRB
p_intref	-0.0056522	0.0057488	-0.98	0.326	-0.0169197	0.0056154	PILRB
p_intmed	0.0008271	0.0011217	0.74	0.461	-0.0013713	0.0030256	PILRB
p_pie	0.0038895	0.001482	2.62	0.009	0.0009847	0.0067942	PILRB
te	1.18715	0.0752422	15.78	<0.001	1.03967	1.33462	DCBLD2
cde	1.17836	0.0757392	15.56	<0.001	1.02991	1.32681	DCBLD2
intref	0.0037975	0.0059505	0.64	0.523	-0.0078652	0.0154602	DCBLD2
intmed	0.0021633	0.0013265	1.63	0.103	-0.0004367	0.0047633	DCBLD2
pie	0.0028266	0.0013804	2.05	0.041	0.0001211	0.0055321	DCBLD2
p_cde	0.992598	0.0063745	155.71	<0.001	0.980104	1.00509	DCBLD2
p_intref	0.0031989	0.0050288	0.64	0.525	-0.0066573	0.013055	DCBLD2
p_intmed	0.0018223	0.0011178	1.63	0.103	-0.0003686	0.0040132	DCBLD2
p_pie	0.002381	0.0011534	2.06	0.039	0.0001204	0.0046416	DCBLD2

## Sheet: CONSISTENT_MED_PCA_AD
PC1							PC2							PC3
	Coefficient	Std. err.	z	P>z	[95% conf.	interval]		Coefficient	Std. err.	z	P>z	[95% conf.	interval]		Coefficient	Std. err.	z	P>z	[95% conf.	interval]
tereri	1.17265	0.0779795	15.04	<0.001	1.01982	1.32549	tereri	1.23305	0.0891126	13.84	<0.001	1.05839	1.40771	tereri	1.19472	0.0798842	14.96	<0.001	1.03815	1.35129
ereri_cde	1.13544	0.0777315	14.61	<0.001	0.983085	1.28779	ereri_cde	1.03496	0.0852997	12.13	<0.001	0.867776	1.20214	ereri_cde	1.14828	0.0799532	14.36	<0.001	0.991574	1.30499
ereri_intref	0.0310919	0.014571	2.13	0.033	0.0025333	0.0596505	ereri_intref	0.11328	0.0225818	5.02	<0.001	0.0690208	0.15754	ereri_intref	0.0171249	0.0133595	1.28	0.2	-0.0090592	0.043309
ereri_intmed	0.0039573	0.0017821	2.22	0.026	0.0004644	0.0074501	ereri_intmed	0.0414984	0.0055092	7.53	<0.001	0.0307006	0.0522962	ereri_intmed	0.0123185	0.0036034	3.42	0.001	0.005256	0.019381
ereri_pie	0.0021678	0.0012398	1.75	0.08	-0.0002621	0.0045977	ereri_pie	0.0433108	0.0048768	8.88	<0.001	0.0337524	0.0528693	ereri_pie	0.0169949	0.0037128	4.58	<0.001	0.0097179	0.0242719
terira	2.17265	0.0779795	27.86	<0.001	2.01982	2.32549	terira	2.23305	0.0891126	25.06	<0.001	2.05839	2.40771	terira	2.19472	0.0798842	27.47	<0.001	2.03815	2.35129
p_cde	0.968263	0.0136887	70.73	<0.001	0.941433	0.995092	p_cde	0.83935	0.0233563	35.94	<0.001	0.793572	0.885127	p_cde	0.96113	0.0148002	64.94	<0.001	0.932122	0.990138
p_intref	0.0265142	0.0123562	2.15	<0.001	0.0022964	0.050732	p_intref	0.09187	0.0181279	5.07	<0.001	0.05634	0.1274	p_intref	0.0143338	0.0111719	1.28	0.199	-0.0075628	0.0362304
p_intmed	0.0033746	0.0015033	2.24	0.025	0.0004282	0.006321	p_intmed	0.0336551	0.0039138	8.6	<0.001	0.0259843	0.0413259	p_intmed	0.0103108	0.0029373	3.51	<0.001	0.0045537	0.0160679
p_pie	0.0018487	0.001059	1.75	0.081	-0.0002269	0.0039242	p_pie	0.035125	0.0041305	8.5	<0.001	0.0270293	0.0432207	p_pie	0.014225	0.0031582	4.5	<0.001	0.0080351	0.020415
op_m	0.0052233	0.0023643	2.21	0.027	0.0005893	0.0098572	op_m	0.0687801	0.0072554	9.48	<0.001	0.0545596	0.0830005	op_m	0.0245358	0.0051501	4.76	<0.001	0.0144418	0.0346298
op_ati	0.0298888	0.0131934	2.27	0.023	0.0040302	0.0557474	op_ati	0.125525	0.0213849	5.87	<0.001	0.0836115	0.167439	op_ati	0.0246446	0.0139046	1.77	0.076	-0.0026078	0.0518971
op_e	0.0317375	0.0136887	2.32	0.02	0.0049081	0.0585668	op_e	0.16065	0.0233563	6.88	<0.001	0.114873	0.206428	op_e	0.0388697	0.0148002	2.63	0.009	0.0098617	0.0678776

## Sheet: CONSISTENT_MEDIATION_NEWPRS_AD
FOURWAYDECOMP	Beta	SE	z	P	LCL	UCL	PROTEIN
te	0.345569	0.0593413	5.82	<0.001	0.229262	0.461876	BRK1
cde	0.338913	0.0598923	5.66	<0.001	0.221526	0.4563	BRK1
intref	0.0032222	0.0114993	0.28	0.779	-0.019316	0.0257605	BRK1
intmed	0.0006008	0.0006265	0.96	0.338	-0.000627	0.0018287	BRK1
pie	0.0028328	0.0014104	2.01	0.045	6.83e-05	0.0055972	BRK1
p_cde	0.980739	0.0350035	28.02	<0.001	0.912134	1.04934	BRK1
p_intref	0.0093245	0.0332416	0.28	0.779	-0.0558279	0.0744768	BRK1
p_intmed	0.0017387	0.0017854	0.97	0.33	-0.0017607	0.0052381	BRK1
p_pie	0.0081974	0.0042742	1.92	0.055	-0.0001798	0.0165745	BRK1
te	0.272417	0.0579908	4.7	<0.001	0.158757	0.386077	GFAP
cde	0.161742	0.0543156	2.98	0.003	0.0552851	0.268198	GFAP
intref	0.0962583	0.0155713	6.18	<0.001	0.0657391	0.126777	GFAP
intmed	0.0048549	0.0015482	3.14	0.002	0.0018204	0.0078894	GFAP
pie	0.009562	0.0027631	3.46	0.001	0.0041463	0.0149777	GFAP
p_cde	0.593729	0.0865839	6.86	<0.001	0.424027	0.76343	GFAP
p_intref	0.353349	0.077654	4.55	<0.001	0.20115	0.505548	GFAP
p_intmed	0.0178217	0.0055371	3.22	0.001	0.0069693	0.0286742	GFAP
p_pie	0.0351006	0.0121678	2.88	0.004	0.0112522	0.0589491	GFAP
te	0.342782	0.0586375	5.85	<0.001	0.227854	0.457709	PDGFC
cde	0.339716	0.0588152	5.78	<0.001	0.22444	0.454992	PDGFC
intref	0.0002093	0.0105885	0.02	0.984	-0.0205438	0.0209624	PDGFC
intmed	0.0003968	0.0007058	0.56	0.574	-0.0009867	0.0017802	PDGFC
pie	0.0024597	0.0012258	2.01	0.045	5.71e-05	0.0048623	PDGFC
p_cde	0.991056	0.0328002	30.21	<0.001	0.926769	1.05534	PDGFC
p_intref	0.0006105	0.0308826	0.02	0.984	-0.0599182	0.0611392	PDGFC
p_intmed	0.0011574	0.0020363	0.57	0.57	-0.0028336	0.0051485	PDGFC
p_pie	0.0071756	0.0037615	1.91	0.056	-0.0001968	0.014548	PDGFC
te	0.37229	0.0597486	6.23	<0.001	0.255185	0.489395	IL32
cde	0.367237	0.0601776	6.1	<0.001	0.249291	0.485183	IL32
intref	0.0025376	0.0061413	0.41	0.679	-0.0094991	0.0145743	IL32
intmed	0.0007197	0.0009461	0.76	0.447	-0.0011346	0.0025741	IL32
pie	0.0017963	0.0009102	1.97	0.048	1.23e-05	0.0035802	IL32
p_cde	0.986426	0.0194256	50.78	<0.001	0.948352	1.0245	IL32
p_intref	0.0068163	0.0165443	0.41	0.68	-0.02561	0.0392425	IL32
p_intmed	0.0019333	0.0025449	0.76	0.447	-0.0030546	0.0069211	IL32
p_pie	0.0048249	0.0025459	1.9	0.058	-0.000165	0.0098147	IL32
te	0.348417	0.0624471	5.58	<0.001	0.226023	0.470811	NEFL
cde	0.311524	0.0628006	4.96	<0.001	0.188437	0.434611	NEFL
intref	0.0253708	0.0132961	1.91	0.056	-0.0006891	0.0514307	NEFL
intmed	0.0028462	0.0010716	2.66	0.008	0.0007458	0.0049465	NEFL
pie	0.0086763	0.0022302	3.89	<0.001	0.0043051	0.0130474	NEFL
p_cde	0.894112	0.0438468	20.39	<0.001	0.808174	0.98005	NEFL
p_intref	0.0728174	0.0395734	1.84	0.066	-0.0047451	0.15038	NEFL
p_intmed	0.0081689	0.0029677	2.75	0.006	0.0023524	0.0139854	NEFL
p_pie	0.024902	0.0075352	3.3	0.001	0.0101332	0.0396707	NEFL
te	0.354293	0.059353	5.97	<0.001	0.237963	0.470623	KITLG
cde	0.357599	0.0600659	5.95	<0.001	0.239872	0.475326	KITLG
intref	-0.004802	0.0053148	-0.9	0.366	-0.0152187	0.0056147	KITLG
intmed	-0.0004253	0.0008698	-0.49	0.625	-0.0021301	0.0012795	KITLG
pie	0.0019214	0.0009705	1.98	0.048	1.93e-05	0.0038235	KITLG
p_cde	1.00933	0.0163249	61.83	<0.001	0.977335	1.04133	KITLG
p_intref	-0.0135537	0.0149947	-0.9	0.366	-0.0429428	0.0158354	KITLG
p_intmed	-0.0012005	0.0024546	-0.49	0.625	-0.0060113	0.0036104	KITLG
p_pie	0.0054231	0.0028674	1.89	0.059	-0.000197	0.0110432	KITLG

## Sheet: CONSISTENT_MED_PCA_NEWPRS_AD
PC1							PC2							PC3
	Coefficient	Std. err.	z	P>z	[95% conf.	interval]		Coefficient	Std. err.	z	P>z	[95% conf.	interval]		Coefficient	Std. err.	z	P>z	[95% conf.	interval]
tereri	0.349293	0.062725	5.57	<0.001	0.226354	0.472232	tereri	0.348641	0.0675182	5.16	<0.001	0.216308	0.480975	tereri	0.371287	0.0644523	5.76	<0.001	0.244962	0.497611
ereri_cde	0.333941	0.062153	5.37	<0.001	0.212123	0.455759	ereri_cde	0.268368	0.0674086	3.98	<0.001	0.13625	0.400486	ereri_cde	0.376735	0.0662756	5.68	<0.001	0.246837	0.506633
ereri_intref	0.0174514	0.0154341	1.13	0.258	-0.0127988	0.0477016	ereri_intref	0.0537989	0.0190221	2.83	0.005	0.0165162	0.0910815	ereri_intref	-0.016396	0.0118644	-1.38	0.167	-0.0396499	0.0068579
ereri_intmed	-0.0007448	0.0007629	-0.98	0.329	-0.00224	0.0007504	ereri_intmed	0.0069835	0.0019337	3.61	<0.001	0.0031935	0.0107735	ereri_intmed	-0.0006786	0.0019664	-0.35	0.73	-0.0045327	0.0031755
ereri_pie	-0.0013546	0.0012042	-1.12	0.261	-0.0037147	0.0010056	ereri_pie	0.019491	0.0033175	5.88	<0.001	0.0129889	0.0259932	ereri_pie	0.011626	0.0024256	4.79	<0.001	0.0068719	0.0163802
terira	1.34929	0.062725	21.51	<0.001	1.22635	1.47223	terira	1.34864	0.0675182	19.97	<0.001	1.21631	1.48097	terira	1.37129	0.0644523	21.28	<0.001	1.24496	1.49761
p_cde	0.956048	0.0427177	22.38	<0.001	0.872323	1.03977	p_cde	0.769754	0.0693255	11.1	<0.001	0.633878	0.905629	p_cde	1.01467	0.0363901	27.88	<0.001	0.943351	1.086
p_intref	0.049962	0.0436748	1.14	0.253	-0.035639	0.135563	p_intref	0.15431	0.0589569	2.62	0.009	0.0387566	0.269863	p_intref	-0.04416	0.032415	-1.36	0.173	-0.107692	0.0193722
p_intmed	-0.0021324	0.0021695	-0.98	0.326	-0.0063845	0.0021197	p_intmed	0.0200306	0.0052086	3.85	<0.001	0.009822	0.0302393	p_intmed	-0.0018276	0.0053311	-0.34	0.732	-0.0122764	0.0086211
p_pie	-0.003878	0.0035408	-1.1	0.273	-0.0108178	0.0030618	p_pie	0.0559057	0.0137533	4.06	<0.001	0.0289497	0.0828617	p_pie	0.0313129	0.0082988	3.77	<0.001	0.0150474	0.0475783
op_m	-0.0060104	0.0054328	-1.11	0.269	-0.0166586	0.0046378	op_m	0.0759364	0.0173546	4.38	<0.001	0.041922	0.109951	op_m	0.0294852	0.0094422	3.12	0.002	0.0109789	0.0479916
op_ati	0.0478296	0.0425514	1.12	0.261	-0.0355697	0.131229	op_ati	0.174341	0.0632778	2.76	0.006	0.0503184	0.298363	op_ati	-0.0459876	0.0374871	-1.23	0.22	-0.119461	0.0274858
op_e	0.0439516	0.0427177	1.03	0.304	-0.0397735	0.127677	op_e	0.230246	0.0693255	3.32	0.001	0.094371	0.366122	op_e	-0.0146747	0.0363901	-0.4	0.687	-0.085998	0.0566485
